# Supplementary material for: (Methanol-κO)-cis-dioxido{(4Z,N′E)-N′-[(Z)-4-oxido-4-phenyl­but-3-en-2-yl­idene]iso­nicotino­hydrazidato}molybdenum(VI)
Source: Acta Crystallogr Sect E Struct Rep Online. 2013 Jul 17;69(Pt 8):m460–1. doi: 10.1107/S1600536813019077 (PMC3793694; doi:10.1107/S1600536813019077)
Supplement: Supplementary file 1 [file e-69-0m460-sup1.cif]

##############################################################################
#                                                                            #
# This CIF contains the data in a paper accepted for publication in          #
# Acta Crystallographica Section E. It conforms to the requirements of       #
# Notes for Authors for Acta Crystallographica Section E, and has been       #
# peer reviewed under the auspices of the IUCr Commission on Journals.       #
#                                                                            #
# Full details of the Crystallographic Information File format               #
# are given in the paper "The Crystallographic Information File (CIF):       #
# a New Standard Archive File for Crystallography" by S. R. Hall, F. H.      #
# Allen and I. D. Brown [Acta Cryst. (1991), A47, 655-685].                  #
#                                                                            #
# The current version of the core CIF dictionary is obtainable from          #
# ftp://ftp.iucr.org/pub/cif_core.dic.                                       #
#                                                                            #
# Software is freely available for graphical display of the structure(s)     #
# in this CIF. For information consult the CIF software page                 #
# http://www.iucr.org/resources/cif/software.                                #
#                                                                            #
# This file may be used for bona fide research purposes within the           #
# scientific community so long as proper attribution is given to the journal # 
# article from which it was obtained.                                        #
#                                                                            #
##############################################################################
data_I
_audit_creation_method     SHELXL-97
_chemical_name_systematic
;\
(Methanol-\k<i>O</i>)-<i>cis</i>-dioxido{(4<i>Z</i>,<i>N</i>'<i>E</i>)-\
<i>N</i>'-[(<i>Z</i>)-4-oxido-4-phenylbut-3-en-2-ylidene]\
isonicotinohydrazidato}molybdenum(VI)
;
_chemical_formula_moiety     'C17 H17 Mo N3 O5'
_chemical_formula_sum     'C17 H17 Mo N3 O5'
_chemical_formula_iupac     '[Mo (C16 H13 N3 O2) O2 (C H4 O)]'
_chemical_formula_weight     439.28
_chemical_melting_point     ?
_symmetry_cell_setting     monoclinic
_symmetry_space_group_name_H-M     'P 21/n'
_symmetry_space_group_name_Hall     '-P 2yn'
loop_
    _symmetry_equiv_pos_as_xyz
    'x, y, z'
    '-x+1/2, y+1/2, -z+1/2'
    '-x, -y, -z'
    'x-1/2, -y-1/2, z-1/2'
_cell_length_a     14.3222(9)
_cell_length_b     8.4083(5)
_cell_length_c     16.0102(10)
_cell_angle_alpha     90.00
_cell_angle_beta     113.5070(10)
_cell_angle_gamma     90.00
_cell_volume     1768.03(19)
_cell_formula_units_Z     4
_cell_measurement_reflns_used     6758
_cell_measurement_theta_min     2.42
_cell_measurement_theta_max     25.98
_cell_measurement_temperature     298(2)
_exptl_crystal_description     block
_exptl_crystal_colour     red
_exptl_crystal_size_max     0.24
_exptl_crystal_size_mid     0.14
_exptl_crystal_size_min     0.10
_exptl_crystal_density_diffrn     1.650
_exptl_crystal_density_meas     ?
_exptl_crystal_density_method     'not measured'
_exptl_crystal_F_000     888
_exptl_absorpt_coefficient_mu     0.775
_exptl_absorpt_correction_type     multi-scan
_exptl_absorpt_process_details     '(SADABS; Sheldrick, 1996)'
_exptl_absorpt_correction_T_min     0.8358
_exptl_absorpt_correction_T_max     0.9265
_exptl_special_details
;
Selected IR data (cm^-1^): 3443 (\n~C---H~), 1610 (\n~C=N~), 935 and 906
(\n<i>~cis~</i>~-MoO2~). UV-Vis data (\l~max~ (nm) (103 <i>x</i> E
(<i>M</i>^-1^ cm^-1^))): 445(5.019), 322(7.519), 272 (9.431). 1H NMR data (\d
(p.p.m.) (J (Hz))): 2.507(s, 3H, H1), 6.114 (s, 1H, H3),7.737 (1.6)(d, 2H,
H6&H10), 7.390(m, 3H, H7, H8&H9), 3.307 (s, 3H, H17), 7.856 (5.6) (d, 2H,
H13&H16), 8.636(s, 2H, H15&H14) and 3.130 (sb, 1H, H5(Mo---OH---Me)).
;
_diffrn_ambient_temperature     298(2)
_diffrn_radiation_type     MoK\a
_diffrn_radiation_wavelength     0.71073
_diffrn_radiation_source     'fine-focus sealed tube'
_diffrn_radiation_monochromator     graphite
_diffrn_measurement_device_type     'Bruker SMART CCD area-detector'
_diffrn_measurement_method     '\f and \w scans'
_diffrn_detector_area_resol_mean     ?
_diffrn_reflns_number     17656
_diffrn_reflns_av_R_equivalents     0.0255
_diffrn_reflns_av_sigmaI/netI     0.0186
_diffrn_reflns_theta_min     2.46
_diffrn_reflns_theta_max     25.98
_diffrn_reflns_theta_full     25.98
_diffrn_measured_fraction_theta_max     0.998
_diffrn_measured_fraction_theta_full     0.998
_diffrn_reflns_limit_h_min     -17
_diffrn_reflns_limit_h_max     17
_diffrn_reflns_limit_k_min     -10
_diffrn_reflns_limit_k_max     10
_diffrn_reflns_limit_l_min     -19
_diffrn_reflns_limit_l_max     19
_diffrn_standards_number     0
_diffrn_standards_interval_count     ?
_diffrn_standards_interval_time     ?
_diffrn_standards_decay_%     ?
_refine_special_details
;
Refinement of <i>F</i>^2^ against ALL reflections. The weighted <i>R</i>-factor
<i>wR</i> and goodness of fit <i>S</i> are based on <i>F</i>^2^, conventional
<i>R</i>-factors <i>R</i> are based on <i>F</i>, with <i>F</i> set to zero for
negative <i>F</i>^2^. The threshold expression of <i>F</i>^2^ >
\s(<i>F</i>^2^) is used only for calculating <i>R</i>-factors(gt) <i>etc</i>.
and is not relevant to the choice of reflections for refinement.
<i>R</i>-factors based on <i>F</i>^2^ are statistically about twice as large
as those based on <i>F</i>, and <i>R</i>- factors based on ALL data will be
even larger.
;
_reflns_number_total     3474
_reflns_number_gt     3249
_reflns_threshold_expression     I>2\s(I)
_refine_ls_structure_factor_coef     Fsqd
_refine_ls_matrix_type     full
_refine_ls_R_factor_all     0.0273
_refine_ls_R_factor_gt     0.0257
_refine_ls_wR_factor_gt     0.0685
_refine_ls_wR_factor_ref     0.0698
_refine_ls_goodness_of_fit_ref     1.072
_refine_ls_restrained_S_all     1.071
_refine_ls_number_reflns     3474
_refine_ls_number_parameters     239
_refine_ls_number_restraints     13
_refine_ls_hydrogen_treatment     mixed
_refine_ls_weighting_scheme     calc
_refine_ls_weighting_details
         'calc w=1/[\s^2^(Fo^2^)+(0.0412P)^2^+0.6642P] where P=(Fo^2^+2Fc^2^)/3'
_atom_sites_solution_hydrogens     geom
_atom_sites_solution_primary     direct
_atom_sites_solution_secondary     difmap
_refine_ls_shift/su_max     0.002
_refine_ls_shift/su_mean     0.000
_refine_diff_density_max     0.305
_refine_diff_density_min     -0.603
_refine_ls_extinction_method     none
_refine_ls_extinction_coef     ?
loop_
    _atom_type_symbol
    _atom_type_description
    _atom_type_scat_dispersion_real
    _atom_type_scat_dispersion_imag
    _atom_type_scat_source
    'C' 'C' 0.0033 0.0016
                         'International Tables Vol C Tables 4.2.6.8 and 6.1.1.4'
    'H' 'H' 0.0000 0.0000
                         'International Tables Vol C Tables 4.2.6.8 and 6.1.1.4'
    'N' 'N' 0.0061 0.0033
                         'International Tables Vol C Tables 4.2.6.8 and 6.1.1.4'
    'O' 'O' 0.0106 0.0060
                         'International Tables Vol C Tables 4.2.6.8 and 6.1.1.4'
    'Mo' 'Mo' -1.6832 0.6857
                         'International Tables Vol C Tables 4.2.6.8 and 6.1.1.4'
_computing_data_collection     'SMART (Bruker, 2002)'
_computing_cell_refinement     'SAINT (Bruker, 2002)'
_computing_data_reduction     'SAINT (Bruker, 2002)'
_computing_structure_solution     'SHELXTL (Sheldrick, 2008)'
_computing_structure_refinement     'SHELXL97 (Sheldrick, 2008)'
_computing_molecular_graphics     'SHELXTL (Sheldrick, 2008)'
_computing_publication_material     'SHELXTL (Sheldrick, 2008)'
loop_
    _atom_site_type_symbol
    _atom_site_label
    _atom_site_fract_x
    _atom_site_fract_y
    _atom_site_fract_z
    _atom_site_U_iso_or_equiv
    _atom_site_adp_type
    _atom_site_calc_flag
    _atom_site_refinement_flags
    _atom_site_occupancy
    _atom_site_symmetry_multiplicity
    _atom_site_disorder_assembly
    _atom_site_disorder_group
    Mo Mo1 0.897513(11) 0.554260(18) 0.172801(12) 0.03495(8) Uani d . 1 1 . .
    O O2 0.93687(11) 0.37519(17) 0.14943(11) 0.0500(4) Uani d . 1 1 . .
    O O4 0.75394(10) 0.49574(17) 0.14826(10) 0.0395(3) Uani d . 1 1 . .
    O O3 0.99506(10) 0.69615(15) 0.15438(11) 0.0437(3) Uani d . 1 1 . .
    O O1 0.94126(13) 0.56206(17) 0.28773(11) 0.0506(4) Uani d . 1 1 . .
    N N3 0.38179(14) 0.4684(2) 0.07876(13) 0.0473(4) Uani d . 1 1 . .
    C C12 0.58263(15) 0.5609(2) 0.12426(13) 0.0362(4) Uani d . 1 1 . .
    C C3 0.93455(16) 0.9600(2) 0.14600(15) 0.0390(4) Uani d . 1 1 . .
    H H3 0.9517 1.0667 0.1462 0.047 Uiso calc R 1 1 . .
    N N1 0.80704(11) 0.78010(18) 0.14665(11) 0.0353(3) Uani d . 1 1 . .
    C C4 1.00685(14) 0.8525(2) 0.15157(13) 0.0354(4) Uani d . 1 1 . .
    N N2 0.70566(12) 0.7596(2) 0.13494(11) 0.0394(4) Uani d . 1 1 . .
    C C11 0.68677(14) 0.6106(2) 0.13778(13) 0.0354(4) Uani d . 1 1 . .
    C C2 0.83391(16) 0.9256(2) 0.13986(14) 0.0364(4) Uani d . 1 1 . .
    C C7 1.2115(2) 1.0610(3) 0.10059(17) 0.0514(6) Uani d . 1 1 . .
    H H7 1.2177 1.1454 0.0656 0.062 Uiso calc R 1 1 . .
    C C1 0.76117(19) 1.0617(2) 0.12404(18) 0.0496(6) Uani d . 1 1 . .
    H H1B 0.7114 1.0585 0.0624 0.074 Uiso calc R 1 1 . .
    H H1C 0.7979 1.1603 0.1344 0.074 Uiso calc R 1 1 . .
    H H1A 0.7277 1.0536 0.1652 0.074 Uiso calc R 1 1 . .
    C C5 1.10730(14) 0.8979(2) 0.15241(13) 0.0363(4) Uani d . 1 1 . .
    C C15 0.40852(16) 0.6216(3) 0.08732(17) 0.0536(6) Uani d . 1 1 . .
    H H15 0.3579 0.6976 0.0770 0.064 Uiso calc R 1 1 . .
    C C13 0.55630(15) 0.4022(3) 0.11850(14) 0.0414(4) Uani d . 1 1 . .
    H H13 0.6055 0.3235 0.1296 0.050 Uiso calc R 1 1 . .
    C C6 1.11753(17) 1.0265(3) 0.10187(15) 0.0454(5) Uani d . 1 1 . .
    H H6 1.0613 1.0892 0.0690 0.054 Uiso calc R 1 1 . .
    C C14 0.45571(15) 0.3623(3) 0.09603(15) 0.0473(5) Uani d . 1 1 . .
    H H14 0.4388 0.2550 0.0928 0.057 Uiso calc R 1 1 . .
    C C10 1.19297(16) 0.8094(3) 0.20242(14) 0.0440(5) Uani d . 1 1 . .
    H H10 1.1872 0.7231 0.2364 0.053 Uiso calc R 1 1 . .
    C C8 1.29577(18) 0.9716(3) 0.15064(16) 0.0495(5) Uani d . 1 1 . .
    H H8 1.3586 0.9951 0.1493 0.059 Uiso calc R 1 1 . .
    C C9 1.28662(16) 0.8474(3) 0.20263(16) 0.0506(5) Uani d . 1 1 . .
    H H9 1.3438 0.7888 0.2381 0.061 Uiso calc R 1 1 . .
    C C16 0.50678(16) 0.6730(3) 0.11063(16) 0.0509(5) Uani d . 1 1 . .
    H H16 0.5222 0.7810 0.1172 0.061 Uiso calc R 1 1 . .
    O O5 0.81999(11) 0.57741(18) 0.01232(11) 0.0444(3) Uani d DU 1 1 . .
    C C17 0.8607(2) 0.5129(4) -0.0480(2) 0.0728(8) Uani d U 1 1 . .
    H H17B 0.8160 0.5370 -0.1097 0.109 Uiso calc R 1 1 . .
    H H17A 0.8670 0.3997 -0.0402 0.109 Uiso calc R 1 1 . .
    H H17C 0.9265 0.5585 -0.0350 0.109 Uiso calc R 1 1 . .
    H H5 0.7536(14) 0.568(4) -0.010(3) 0.109 Uiso d D 1 1 . .
loop_
    _atom_site_aniso_label
    _atom_site_aniso_U_11
    _atom_site_aniso_U_22
    _atom_site_aniso_U_33
    _atom_site_aniso_U_12
    _atom_site_aniso_U_13
    _atom_site_aniso_U_23
    Mo1 0.02528(11) 0.02513(11) 0.05026(13) -0.00067(5) 0.01066(8) 0.00289(6)
    O2 0.0398(8) 0.0297(7) 0.0768(11) 0.0036(6) 0.0193(7) 0.0016(7)
    O4 0.0278(7) 0.0312(7) 0.0575(9) -0.0013(6) 0.0150(6) 0.0030(6)
    O3 0.0312(7) 0.0285(7) 0.0707(10) -0.0037(5) 0.0197(7) 0.0010(6)
    O1 0.0405(9) 0.0504(10) 0.0525(9) -0.0017(6) 0.0096(7) 0.0038(6)
    N3 0.0310(9) 0.0614(12) 0.0498(10) -0.0027(8) 0.0164(8) -0.0002(8)
    C12 0.0290(10) 0.0439(11) 0.0356(10) -0.0022(7) 0.0126(8) -0.0015(7)
    C3 0.0393(11) 0.0275(10) 0.0500(12) -0.0047(7) 0.0175(9) 0.0000(8)
    N1 0.0290(7) 0.0305(8) 0.0452(9) -0.0007(6) 0.0136(7) -0.0005(7)
    C4 0.0342(10) 0.0306(9) 0.0378(9) -0.0063(7) 0.0104(8) 0.0001(7)
    N2 0.0298(8) 0.0363(9) 0.0519(9) 0.0001(7) 0.0163(7) -0.0013(7)
    C11 0.0293(9) 0.0371(10) 0.0387(10) 0.0006(8) 0.0121(8) 0.0001(8)
    C2 0.0381(11) 0.0298(9) 0.0395(10) 0.0017(7) 0.0137(8) 0.0000(7)
    C7 0.0553(15) 0.0464(13) 0.0554(14) -0.0179(10) 0.0251(12) 0.0006(9)
    C1 0.0479(13) 0.0327(11) 0.0701(15) 0.0065(8) 0.0256(12) 0.0025(9)
    C5 0.0350(10) 0.0334(9) 0.0385(10) -0.0072(8) 0.0126(8) -0.0039(8)
    C15 0.0347(11) 0.0589(15) 0.0702(15) 0.0054(10) 0.0243(11) -0.0083(12)
    C13 0.0307(10) 0.0430(11) 0.0480(11) 0.0020(8) 0.0131(8) 0.0081(9)
    C6 0.0424(11) 0.0399(11) 0.0491(12) -0.0078(9) 0.0132(9) 0.0037(9)
    C14 0.0333(10) 0.0481(12) 0.0563(12) -0.0049(9) 0.0133(9) 0.0085(10)
    C10 0.0404(11) 0.0413(11) 0.0501(11) -0.0013(9) 0.0179(9) 0.0056(9)
    C8 0.0420(12) 0.0544(13) 0.0581(14) -0.0165(10) 0.0263(11) -0.0135(10)
    C9 0.0374(11) 0.0542(13) 0.0581(13) 0.0001(9) 0.0170(10) -0.0020(10)
    C16 0.0398(11) 0.0454(12) 0.0692(14) -0.0008(9) 0.0235(10) -0.0105(11)
    O5 0.0313(7) 0.0527(9) 0.0481(8) 0.0000(6) 0.0148(7) -0.0050(6)
    C17 0.0484(15) 0.110(2) 0.0628(16) 0.0138(16) 0.0250(13) -0.0120(16)
_geom_special_details
;
All e.s.d.'s (except the e.s.d. in the dihedral angle between two l.s. planes)
are estimated using the full covariance matrix. The cell e.s.d.'s are taken
into account individually in the estimation of e.s.d.'s in distances, angles
and torsion angles; correlations between e.s.d.'s in cell parameters are only
used when they are defined by crystal symmetry. An approximate (isotropic)
treatment of cell e.s.d.'s is used for estimating e.s.d.'s involving l.s.
planes.
;
loop_
    _geom_bond_atom_site_label_1
    _geom_bond_atom_site_label_2
    _geom_bond_site_symmetry_2
    _geom_bond_distance
    _geom_bond_publ_flag
    Mo1 O1 . 1.6920(17) ?
    Mo1 O2 . 1.7009(14) ?
    Mo1 O3 . 1.9471(13) ?
    Mo1 O4 . 1.9950(13) ?
    Mo1 N1 . 2.2422(16) ?
    Mo1 O5 . 2.3656(16) ?
    O4 C11 . 1.326(2) ?
    O3 C4 . 1.328(2) ?
    N3 C14 . 1.327(3) ?
    N3 C15 . 1.335(3) ?
    C12 C13 . 1.380(3) ?
    C12 C16 . 1.388(3) ?
    C12 C11 . 1.479(3) ?
    C3 C4 . 1.350(3) ?
    C3 C2 . 1.435(3) ?
    C3 H3 . 0.9300 ?
    N1 C2 . 1.300(2) ?
    N1 N2 . 1.399(2) ?
    C4 C5 . 1.483(3) ?
    N2 C11 . 1.287(3) ?
    C2 C1 . 1.500(3) ?
    C7 C8 . 1.376(4) ?
    C7 C6 . 1.385(3) ?
    C7 H7 . 0.9300 ?
    C1 H1B . 0.9600 ?
    C1 H1C . 0.9600 ?
    C1 H1A . 0.9600 ?
    C5 C10 . 1.384(3) ?
    C5 C6 . 1.393(3) ?
    C15 C16 . 1.374(3) ?
    C15 H15 . 0.9300 ?
    C13 C14 . 1.380(3) ?
    C13 H13 . 0.9300 ?
    C6 H6 . 0.9300 ?
    C14 H14 . 0.9300 ?
    C10 C9 . 1.377(3) ?
    C10 H10 . 0.9300 ?
    C8 C9 . 1.374(3) ?
    C8 H8 . 0.9300 ?
    C9 H9 . 0.9300 ?
    C16 H16 . 0.9300 ?
    O5 C17 . 1.420(3) ?
    O5 H5 . 0.875(19) ?
    C17 H17B . 0.9600 ?
    C17 H17A . 0.9600 ?
    C17 H17C . 0.9600 ?
loop_
    _geom_angle_atom_site_label_1
    _geom_angle_atom_site_label_2
    _geom_angle_atom_site_label_3
    _geom_angle_site_symmetry_1
    _geom_angle_site_symmetry_3
    _geom_angle
    _geom_angle_publ_flag
    O1 Mo1 O2 . . 105.20(8) ?
    O1 Mo1 O3 . . 99.45(7) ?
    O2 Mo1 O3 . . 100.85(6) ?
    O1 Mo1 O4 . . 97.42(7) ?
    O2 Mo1 O4 . . 98.30(6) ?
    O3 Mo1 O4 . . 150.09(6) ?
    O1 Mo1 N1 . . 96.08(7) ?
    O2 Mo1 N1 . . 157.85(7) ?
    O3 Mo1 N1 . . 81.31(5) ?
    O4 Mo1 N1 . . 72.46(6) ?
    O1 Mo1 O5 . . 171.01(7) ?
    O2 Mo1 O5 . . 83.52(7) ?
    O3 Mo1 O5 . . 80.76(6) ?
    O4 Mo1 O5 . . 78.81(6) ?
    N1 Mo1 O5 . . 75.02(6) ?
    C11 O4 Mo1 . . 118.97(12) ?
    C4 O3 Mo1 . . 136.06(13) ?
    C14 N3 C15 . . 117.08(19) ?
    C13 C12 C16 . . 118.05(19) ?
    C13 C12 C11 . . 121.02(18) ?
    C16 C12 C11 . . 120.77(18) ?
    C4 C3 C2 . . 126.36(17) ?
    C4 C3 H3 . . 116.8 ?
    C2 C3 H3 . . 116.8 ?
    C2 N1 N2 . . 115.50(16) ?
    C2 N1 Mo1 . . 130.12(13) ?
    N2 N1 Mo1 . . 114.37(11) ?
    O3 C4 C3 . . 124.06(18) ?
    O3 C4 C5 . . 112.98(17) ?
    C3 C4 C5 . . 122.94(17) ?
    C11 N2 N1 . . 109.67(15) ?
    N2 C11 O4 . . 124.17(17) ?
    N2 C11 C12 . . 118.91(17) ?
    O4 C11 C12 . . 116.85(17) ?
    N1 C2 C3 . . 120.44(17) ?
    N1 C2 C1 . . 121.57(19) ?
    C3 C2 C1 . . 117.98(17) ?
    C8 C7 C6 . . 120.6(2) ?
    C8 C7 H7 . . 119.7 ?
    C6 C7 H7 . . 119.7 ?
    C2 C1 H1B . . 109.5 ?
    C2 C1 H1C . . 109.5 ?
    H1B C1 H1C . . 109.5 ?
    C2 C1 H1A . . 109.5 ?
    H1B C1 H1A . . 109.5 ?
    H1C C1 H1A . . 109.5 ?
    C10 C5 C6 . . 118.60(18) ?
    C10 C5 C4 . . 119.98(18) ?
    C6 C5 C4 . . 121.40(18) ?
    N3 C15 C16 . . 123.5(2) ?
    N3 C15 H15 . . 118.2 ?
    C16 C15 H15 . . 118.2 ?
    C12 C13 C14 . . 118.8(2) ?
    C12 C13 H13 . . 120.6 ?
    C14 C13 H13 . . 120.6 ?
    C7 C6 C5 . . 120.0(2) ?
    C7 C6 H6 . . 120.0 ?
    C5 C6 H6 . . 120.0 ?
    N3 C14 C13 . . 123.6(2) ?
    N3 C14 H14 . . 118.2 ?
    C13 C14 H14 . . 118.2 ?
    C9 C10 C5 . . 121.0(2) ?
    C9 C10 H10 . . 119.5 ?
    C5 C10 H10 . . 119.5 ?
    C9 C8 C7 . . 119.6(2) ?
    C9 C8 H8 . . 120.2 ?
    C7 C8 H8 . . 120.2 ?
    C8 C9 C10 . . 120.2(2) ?
    C8 C9 H9 . . 119.9 ?
    C10 C9 H9 . . 119.9 ?
    C15 C16 C12 . . 118.8(2) ?
    C15 C16 H16 . . 120.6 ?
    C12 C16 H16 . . 120.6 ?
    C17 O5 Mo1 . . 124.42(15) ?
    C17 O5 H5 . . 111(3) ?
    Mo1 O5 H5 . . 113(3) ?
    O5 C17 H17B . . 109.5 ?
    O5 C17 H17A . . 109.5 ?
    H17B C17 H17A . . 109.5 ?
    O5 C17 H17C . . 109.5 ?
    H17B C17 H17C . . 109.5 ?
    H17A C17 H17C . . 109.5 ?
loop_
    _geom_hbond_atom_site_label_D
    _geom_hbond_atom_site_label_H
    _geom_hbond_atom_site_label_A
    _geom_hbond_site_symmetry_A
    _geom_hbond_distance_DH
    _geom_hbond_distance_HA
    _geom_hbond_distance_DA
    _geom_hbond_angle_DHA
    O5 H5 N3 3_665 0.875(19) 1.84(2) 2.695(2) 167(4)
    C1 H1C O2 1_565 0.96 2.63 3.554(3) 162
    C3 H3 O2 1_565 0.93 2.60 3.492(2) 160
    C14 H14 O1 2_645 0.93 2.57 3.134(3) 119
    C8 H8 O1 2_755 0.93 2.69 3.574(3) 159
    C7 H7 O5 3_775 0.93 2.60 3.473(3) 157
_iucr_refine_instructions_details
;
TITL sp517a in P2(1)/n
CELL 0.71073 14.3222 8.4083 16.0102 90 113.507 90
ZERR 4 0.0009 0.0005 0.001 0 0.001 0
LATT 1
SYMM 0.5-X,0.5+Y,0.5-Z
SFAC C H N O MO
UNIT 68 68 12 20 4
EQIV $1 1-X,1-Y,-Z
EQIV $2 +X,1+Y,+Z
EQIV $3 1.5-X,-0.5+Y,0.5-Z
EQIV $4 2.5-X,0.5+Y,0.5-Z
EQIV $5 2-X,2-Y,-Z
ISOR 0.1 0.2 H5
ISOR 0.1 0.2 O5
ISOR 0.1 0.2 C17
MPLA 9 O2 O3 O4 N1 C11 N2 C2 C3 C4
MPLA 6 C5 C6 C7 C8 C9 C10
L.S. 5
PLAN  20
SIZE 0.1 0.14 0.24
TEMP 25
HTAB  O5 N3_$1
HTAB  C1 O2_$2
HTAB  C3 O2_$2
HTAB  C14 O1_$3
HTAB  C8 O1_$4
HTAB  C7 O5_$5
MPLA 4 O2 O3 N1 O4 MO1
DFIX O5 H5 0.9
BOND $H
FMAP 2
ACTA
MERG 2
REM <HKL>E:\sks%20xrd\pro-2\work\sp517a.hkl</HKL>
WGHT 0.0412 0.6642
FVAR 0.37011
MO1   5     0.89751  0.55426  0.17280  11.00000  0.02527  0.02512  0.05026 =
 0.00289  0.01065 -0.00067
O2    4     0.93687  0.37518  0.14943  11.00000  0.03984  0.02967  0.07676 =
 0.00163  0.01929  0.00364
O4    4     0.75394  0.49574  0.14826  11.00000  0.02787  0.03119  0.05753 =
 0.00296  0.01506 -0.00133
O3    4     0.99506  0.69616  0.15438  11.00000  0.03113  0.02850  0.07065 =
 0.00107  0.01960 -0.00364
O1    4     0.94127  0.56207  0.28775  11.00000  0.04056  0.05029  0.05248 =
 0.00378  0.00971 -0.00173
N3    3     0.38176  0.46842  0.07875  11.00000  0.03099  0.06138  0.04978 =
 -0.00012  0.01641 -0.00263
C12   1     0.58263  0.56091  0.12425  11.00000  0.02900  0.04387  0.03563 =
 -0.00150  0.01267 -0.00228
C3    1     0.93444  0.95996  0.14597  11.00000  0.03910  0.02754  0.04991 =
 0.00005  0.01732 -0.00457
AFIX 43
H3    2     0.95153  1.06669  0.14609  11.00000 -1.20000
AFIX 0
N1    3     0.80705  0.78010  0.14665  11.00000  0.02892  0.03054  0.04520 =
 -0.00052  0.01358 -0.00075
C4    1     1.00688  0.85243  0.15156  11.00000  0.03420  0.03060  0.03779 =
 0.00010  0.01047 -0.00624
N2    3     0.70565  0.75965  0.13494  11.00000  0.02979  0.03629  0.05193 =
 -0.00132  0.01625  0.00013
C11   1     0.68677  0.61055  0.13780  11.00000  0.02924  0.03704  0.03866 =
 0.00010  0.01213  0.00061
C2    1     0.83392  0.92561  0.13986  11.00000  0.03821  0.02976  0.03940 =
 -0.00004  0.01366  0.00176
C7    1     1.21151  1.06100  0.10059  11.00000  0.05531  0.04641  0.05536 =
 0.00056  0.02510 -0.01791
AFIX 43
H7    2     1.21771  1.14536  0.06558  11.00000 -1.20000
AFIX 0
C1    1     0.76118  1.06171  0.12403  11.00000  0.04800  0.03269  0.07009 =
 0.00249  0.02562  0.00645
AFIX 137
H1b   2     0.71140  1.05851  0.06239  11.00000 -1.50000
H1c   2     0.79794  1.16026  0.13442  11.00000 -1.50000
H1a   2     0.72762  1.05349  0.16516  11.00000 -1.50000
AFIX 0
C5    1     1.10729  0.89787  0.15241  11.00000  0.03502  0.03336  0.03845 =
 -0.00389  0.01262 -0.00726
C15   1     0.40852  0.62158  0.08733  11.00000  0.03474  0.05901  0.07021 =
 -0.00832  0.02429  0.00541
AFIX 43
H15   2     0.35792  0.69756  0.07698  11.00000 -1.20000
AFIX 0
C13   1     0.55632  0.40220  0.11850  11.00000  0.03073  0.04299  0.04798 =
 0.00811  0.01312  0.00200
AFIX 43
H13   2     0.60548  0.32356  0.12957  11.00000 -1.20000
AFIX 0
C6    1     1.11753  1.02654  0.10188  11.00000  0.04225  0.03996  0.04909 =
 0.00372  0.01316 -0.00771
AFIX 43
H6    2     1.06131  1.08923  0.06904  11.00000 -1.20000
AFIX 0
C14   1     0.45570  0.36229  0.09602  11.00000  0.03335  0.04803  0.05632 =
 0.00848  0.01333 -0.00488
AFIX 43
H14   2     0.43878  0.25502  0.09280  11.00000 -1.20000
AFIX 0
C10   1     1.19298  0.80945  0.20243  11.00000  0.04047  0.04128  0.05008 =
 0.00560  0.01794 -0.00124
AFIX 43
H10   2     1.18724  0.72316  0.23641  11.00000 -1.20000
AFIX 0
C8    1     1.29576  0.97159  0.15063  11.00000  0.04207  0.05435  0.05814 =
 -0.01353  0.02631 -0.01643
AFIX 43
H8    2     1.35860  0.99508  0.14927  11.00000 -1.20000
AFIX 0
C9    1     1.28660  0.84741  0.20262  11.00000  0.03744  0.05422  0.05812 =
 -0.00205  0.01701  0.00003
AFIX 43
H9    2     1.34379  0.78880  0.23804  11.00000 -1.20000
AFIX 0
C16   1     0.50678  0.67302  0.11063  11.00000  0.03972  0.04537  0.06923 =
 -0.01053  0.02344 -0.00081
AFIX 43
H16   2     0.52219  0.78096  0.11716  11.00000 -1.20000
AFIX 0
O5    4     0.82009  0.57740  0.01237  11.00000  0.03125  0.05307  0.04845 =
 -0.00502  0.01474 -0.00000
C17   1     0.86067  0.51290 -0.04804  11.00000  0.04831  0.11003  0.06279 =
 -0.01217  0.02500  0.01378
AFIX 33
H17b  2     0.81596  0.53705 -0.10970  11.00000 -1.50000
H17a  2     0.86700  0.39965 -0.04024  11.00000 -1.50000
H17c  2     0.92648  0.55839 -0.03503  11.00000 -1.50000
AFIX 0
H5    2     0.76530  0.56937 -0.00584  11.00000 -1.50000
HKLF 4
END
;
data_global
_journal_date_recd_electronic     2013-07-05
_journal_date_accepted     2013-07-10
_journal_name_full     'Acta Crystallographica, Section E'
_journal_year     2013
_journal_volume     69
_journal_issue      8
_journal_page_first     m460
_journal_page_last     m461
_journal_paper_category     QM
_journal_paper_doi     10.1107/S1600536813019077
_journal_coeditor_code     SJ5344
_publ_contact_author_name     'sathish.k'
_publ_contact_author_address
                                'University of Hyderabad Hyderabad India 500046'
_publ_contact_author_email     'ch10ph07@uohyd.ernet.in'
_publ_section_title
;\
(Methanol-\k<i>O</i>)-<i>cis</i>-dioxido{(4<i>Z</i>,<i>N</i>'<i>E</i>)-\
<i>N</i>'-[(<i>Z</i>)-4-oxido-4-phenylbut-3-en-2-ylidene]\
isonicotinohydrazidato}molybdenum(VI)
;
loop_
    _publ_author_name
    _publ_author_address
    'Kurapati, Sathish Kumar'
;
School of Chemistry
University of Hyderabad
Gachibowli
Hyderabad
Andhra Pradesh 500 046
India
;
