# Supplementary material for: (Methanol-κO)-cis-dioxido{(4Z,N′E)-N′-[(Z)-4-oxido-4-phenyl­but-3-en-2-yl­idene]iso­nicotino­hydrazidato}molybdenum(VI)
Source: Acta Crystallogr Sect E Struct Rep Online. 2013 Jul 17;69(Pt 8):m460–1. doi: 10.1107/S1600536813019077 (PMC3793694; doi:10.1107/S1600536813019077)
Supplement: Supplementary file 2 [file e-69-0m460-Isup2.hkl]

# 
# h,k,l, Fc-squared, Fo-squared, sigma(Fo-squared) and status flag 
# 
data_I
_shelx_title ' sp517a in P2(1)/n' 
_shelx_refln_list_code          4 
_shelx_F_calc_maximum      306.61 
_exptl_crystal_F_000       888.00 
_reflns_d_resolution_high  0.8111 
 
loop_ 
 _symmetry_equiv_pos_as_xyz 
 'x, y, z' 
 '-x+1/2, y+1/2, -z+1/2' 
 '-x, -y, -z' 
 'x-1/2, -y-1/2, z-1/2' 
 
_cell_length_a    14.3222 
_cell_length_b     8.4083 
_cell_length_c    16.0102 
_cell_angle_alpha  90.000 
_cell_angle_beta  113.507 
_cell_angle_gamma  90.000 
 
_shelx_F_squared_multiplier     1.000 
 
loop_ 
 _refln_index_h 
 _refln_index_k 
 _refln_index_l 
 _refln_F_squared_calc 
 _refln_F_squared_meas 
 _refln_F_squared_sigma 
 _refln_observed_status 
   2   0   0      163.46      187.02      4.75 o 
   4   0   0     3849.92     3810.91     55.55 o 
   6   0   0     8172.42     8309.29    119.99 o 
   8   0   0       10.46        4.28      1.29 o 
  10   0   0     9207.13     9624.83    140.34 o 
  12   0   0       61.48       63.21     10.18 o 
  14   0   0     1306.75     1396.22     46.82 o 
  16   0   0        0.62        7.84      5.46 o 
   1   1   0      845.86      890.97     10.93 o 
   2   1   0     2648.77     2610.37     29.06 o 
   3   1   0     1919.78     1825.84     19.49 o 
   4   1   0        3.82        1.74      0.85 o 
   5   1   0     4624.49     4464.50     46.14 o 
   6   1   0      878.24      931.31     10.94 o 
   7   1   0      372.64      345.47      5.19 o 
   8   1   0      624.95      577.72      7.84 o 
   9   1   0     2015.86     2011.69     24.38 o 
  10   1   0       14.03       17.46      1.73 o 
  11   1   0      922.60      946.38     14.78 o 
  12   1   0      241.36      233.07      6.93 o 
  13   1   0      290.58      310.25      9.83 o 
  14   1   0       59.33       54.63      4.98 o 
  15   1   0      906.56      959.47     21.00 o 
  16   1   0       93.79      102.56      8.44 o 
   0   2   0    48873.00    38893.79    935.62 o 
   1   2   0    11068.90    11314.93    114.36 o 
   2   2   0       35.36       33.79      1.14 o 
   3   2   0     1941.90     1854.68     21.18 o 
   4   2   0    16327.02    16846.98    191.18 o 
   5   2   0       64.87       74.14      2.27 o 
   6   2   0    15484.62    17012.55    184.26 o 
   7   2   0     1900.72     2005.44     22.08 o 
   8   2   0     1231.91     1187.43     15.31 o 
   9   2   0      362.70      343.51      7.53 o 
  10   2   0      316.63      325.98      7.01 o 
  11   2   0     2168.69     2147.79     29.10 o 
  12   2   0       73.79       60.49      3.55 o 
  13   2   0     1237.32     1180.88     23.19 o 
  14   2   0     1537.63     1612.61     30.11 o 
  15   2   0       84.49       90.31      6.64 o 
   1   3   0     4059.00     4166.90     43.04 o 
   2   3   0    16391.26    16076.67    162.47 o 
   3   3   0     1075.85     1133.77     12.78 o 
   4   3   0      486.81      434.71      6.39 o 
   5   3   0      314.71      209.73      4.03 o 
   6   3   0      399.73      329.84      5.56 o 
   7   3   0       62.17       57.93      3.76 o 
   8   3   0     3294.07     3295.96     41.58 o 
   9   3   0      607.94      609.51     10.46 o 
  10   3   0        1.66        2.80      1.54 o 
  11   3   0      758.53      755.41     12.86 o 
  12   3   0     1274.51     1280.06     26.16 o 
  13   3   0      323.19      308.66      7.81 o 
  14   3   0       62.06       61.69      5.06 o 
  15   3   0      339.99      343.05     13.61 o 
   0   4   0      246.47      195.64      4.89 o 
   1   4   0     7450.12     7732.76     79.15 o 
   2   4   0     2654.45     3222.96     34.06 o 
   3   4   0     8839.07     9144.17    100.05 o 
   4   4   0      165.24      180.65      4.25 o 
   5   4   0       89.75      109.76      3.00 o 
   6   4   0      267.66      253.86      5.96 o 
   7   4   0     6892.15     7092.37     85.36 o 
   8   4   0      848.07      813.45     12.87 o 
   9   4   0     1698.73     1641.06     22.98 o 
  10   4   0      117.30      119.13      4.37 o 
  11   4   0     1137.99     1116.26     19.24 o 
  12   4   0       20.79       15.42      2.80 o 
  13   4   0     1418.82     1360.16     25.46 o 
  14   4   0       32.12       34.38      4.33 o 
   1   5   0       13.92       42.26      1.90 o 
   2   5   0    12788.13    13560.52    137.98 o 
   3   5   0      119.78      135.37      3.05 o 
   4   5   0     2434.11     2353.81     27.92 o 
   5   5   0      267.07      283.88      5.44 o 
   6   5   0      547.17      543.53     12.54 o 
   7   5   0       22.12       22.39      2.47 o 
   8   5   0     1232.28     1188.87     19.56 o 
   9   5   0       13.03        8.14      2.17 o 
  10   5   0        7.59        6.01      2.40 o 
  11   5   0       14.92       11.98      2.69 o 
  12   5   0     1796.89     1763.42     28.56 o 
  13   5   0      111.47      113.86      5.87 o 
  14   5   0       19.79       14.68      3.18 o 
   0   6   0     2049.24     2187.08     56.03 o 
   1   6   0     1537.49     1503.70     21.16 o 
   2   6   0        3.01       -0.62      1.02 o 
   3   6   0     5919.98     6055.65     73.35 o 
   4   6   0     2093.29     2206.42     29.07 o 
   5   6   0       57.86       50.50      2.94 o 
   6   6   0      597.68      618.43     12.08 o 
   7   6   0     3064.04     3060.99     43.75 o 
   8   6   0      474.29      417.89      9.92 o 
   9   6   0      427.06      408.04      9.91 o 
  10   6   0      412.48      396.06      9.95 o 
  11   6   0      340.44      353.93      9.56 o 
  12   6   0        0.28        1.22      2.28 o 
  13   6   0      729.11      723.90     15.70 o 
   1   7   0     1860.26     1905.03     25.78 o 
   2   7   0     2866.18     3045.72     42.88 o 
   3   7   0       35.13       37.49      3.40 o 
   4   7   0      482.84      458.36     10.83 o 
   5   7   0     1494.50     1496.32     23.88 o 
   6   7   0      248.01      259.27      8.64 o 
   7   7   0      136.65      130.74      5.45 o 
   8   7   0     1265.63     1253.39     24.37 o 
   9   7   0      933.31      899.44     17.20 o 
  10   7   0       26.31       25.40      3.45 o 
  11   7   0      527.03      514.83     14.93 o 
   0   8   0     2795.67     2952.76     73.76 o 
   1   8   0      333.15      336.11      8.39 o 
   2   8   0      278.76      255.87     10.02 o 
   3   8   0      186.68      160.63      6.57 o 
   4   8   0     1189.23     1303.04     24.57 o 
   5   8   0        1.15        3.04      2.41 o 
   6   8   0      406.48      388.07     20.20 o 
   7   8   0       52.06       44.23      5.03 o 
   8   8   0      198.40      198.82      7.14 o 
   9   8   0       62.25       53.31      4.49 o 
  10   8   0     1213.32     1263.00     27.18 o 
   1   9   0      974.55     1003.14     20.30 o 
   2   9   0        0.01        1.25      2.14 o 
   3   9   0      480.38      469.18     12.50 o 
   4   9   0        2.24        4.04      2.65 o 
   5   9   0     1701.27     1755.69     32.11 o 
   6   9   0       55.30       57.39      5.04 o 
   7   9   0       59.86       68.19      5.48 o 
   8   9   0      124.38      136.61     10.41 o 
   0  10   0     1246.09     1339.83     36.85 o 
   1  10   0      162.59      176.92      8.97 o 
   2  10   0      134.93      142.14      8.66 o 
   3  10   0      148.30      145.17      7.47 o 
   4  10   0      656.09      713.10     19.26 o 
 -15   0   1       13.21       13.08      7.59 o 
 -13   0   1     2262.33     2322.12     55.73 o 
 -11   0   1      642.54      606.97     19.63 o 
  -9   0   1     4446.35     4599.64     68.63 o 
  -7   0   1     4963.35     4593.81     67.69 o 
  -5   0   1     8763.47     9408.10    135.12 o 
  -3   0   1    40538.75    33059.91   1160.82 o 
   1   0   1    33548.65    23301.73    684.86 o 
   3   0   1     2844.45     3003.70     43.95 o 
   5   0   1     1754.94     2111.01     32.02 o 
   7   0   1     2009.32     1856.71     29.15 o 
   9   0   1       57.65       50.59      3.08 o 
  11   0   1      822.21      848.24     31.20 o 
  13   0   1     1101.74     1053.44     38.79 o 
  15   0   1      896.89      919.88     29.46 o 
 -16   1   1      615.13      683.16     17.04 o 
 -15   1   1      172.78      162.16      7.72 o 
 -14   1   1     1274.96     1262.30     24.62 o 
 -13   1   1       11.98       11.03      2.93 o 
 -12   1   1     1384.51     1403.55     27.95 o 
 -11   1   1     1635.68     1691.12     23.44 o 
 -10   1   1        5.67       10.17      1.51 o 
  -9   1   1       14.98        9.90      1.19 o 
  -8   1   1     7546.87     7560.20     77.91 o 
  -7   1   1     1187.98     1451.55     16.40 o 
  -6   1   1     1424.87     1483.07     16.46 o 
  -5   1   1     1450.14     1566.12     17.03 o 
  -4   1   1    33623.65    30026.68    319.53 o 
  -3   1   1       47.38       39.39      1.45 o 
  -2   1   1     5154.92     5544.75     56.35 o 
  -1   1   1    15049.52    13993.78    323.94 o 
   0   1   1    14841.30    13016.77    262.96 o 
   1   1   1      471.65      481.85      5.43 o 
   2   1   1    29656.98    26500.51    388.34 o 
   3   1   1      248.55      257.81      3.64 o 
   4   1   1     1100.42     1157.82     12.88 o 
   5   1   1       85.30       58.97      2.35 o 
   6   1   1    10002.29    10693.27    108.89 o 
   7   1   1       26.40       18.99      1.29 o 
   8   1   1     2631.06     2647.28     28.85 o 
   9   1   1      660.78      643.55     11.48 o 
  10   1   1     1648.16     1656.28     22.98 o 
  11   1   1       18.03       25.63      2.46 o 
  12   1   1     3225.88     3470.07     55.89 o 
  13   1   1      347.46      329.72     10.35 o 
  14   1   1      144.70      139.32      7.08 o 
  15   1   1       33.01       32.91      4.61 o 
 -16   2   1      501.93      537.69     24.27 o 
 -15   2   1       45.63       43.96      4.71 o 
 -14   2   1      121.57      115.36      7.90 o 
 -13   2   1     1642.41     1579.49     23.08 o 
 -12   2   1     1497.64     1419.23     20.82 o 
 -11   2   1       92.73       90.02      3.78 o 
 -10   2   1     2120.19     2130.07     28.35 o 
  -9   2   1     1402.41     1442.55     18.29 o 
  -8   2   1      159.37      134.08      3.44 o 
  -7   2   1     3263.15     3203.46     34.04 o 
  -6   2   1     6715.34     6944.35     71.30 o 
  -5   2   1     5664.99     6097.17     62.56 o 
  -4   2   1     1057.88     1036.97     11.63 o 
  -3   2   1    17788.31    17823.00    243.99 o 
  -2   2   1     1876.76     1833.26     20.63 o 
  -1   2   1       83.73       93.97      1.80 o 
   0   2   1     1541.26     1562.47     17.68 o 
   1   2   1    13711.36    13402.22    188.94 o 
   2   2   1        1.67        3.96      0.49 o 
   3   2   1     1761.10     1776.84     20.46 o 
   4   2   1     2943.58     2840.08     32.10 o 
   5   2   1       25.02       47.14      1.98 o 
   6   2   1        7.01        4.23      1.09 o 
   7   2   1     4543.78     4497.95     50.67 o 
   8   2   1     2951.78     2769.83     48.66 o 
   9   2   1       15.10       12.43      1.84 o 
  10   2   1     1311.96     1235.78     18.21 o 
  11   2   1       25.64       23.08      2.50 o 
  12   2   1       41.75       45.07      3.28 o 
  13   2   1      748.83      704.91     16.33 o 
  14   2   1      936.01      950.70     23.50 o 
  15   2   1      644.62      682.90     17.17 o 
 -15   3   1     1334.90     1326.10     30.35 o 
 -14   3   1      371.14      345.62      9.33 o 
 -13   3   1       13.66       11.56      2.40 o 
 -12   3   1      510.88      510.26     10.04 o 
 -11   3   1     1100.56     1063.74     16.46 o 
 -10   3   1        1.15        1.31      1.52 o 
  -9   3   1      375.85      381.30      7.49 o 
  -8   3   1     3481.45     3634.52     43.67 o 
  -7   3   1      763.66      659.97      9.72 o 
  -6   3   1      402.52      363.57      5.93 o 
  -5   3   1    18796.87    19870.33    200.76 o 
  -4   3   1     1558.69     1450.41     16.05 o 
  -3   3   1      968.78      968.52     11.10 o 
  -2   3   1     6227.91     6825.13     69.72 o 
  -1   3   1    15197.95    15739.51    158.85 o 
   0   3   1       75.08       54.26      2.01 o 
   1   3   1     1665.63     1777.82     20.38 o 
   2   3   1       13.81        3.11      0.64 o 
   3   3   1     3148.62     3095.01     32.51 o 
   4   3   1      775.26      844.60     10.94 o 
   5   3   1     3376.85     3278.77     37.32 o 
   6   3   1     2557.28     2752.30     31.91 o 
   7   3   1      256.73      266.14      5.74 o 
   8   3   1      281.08      264.61      8.08 o 
   9   3   1     2270.62     2168.84     29.02 o 
  10   3   1      632.15      591.37     10.69 o 
  11   3   1       16.96       20.10      2.47 o 
  12   3   1      522.54      551.82     10.83 o 
  13   3   1     1313.24     1316.84     22.70 o 
  14   3   1       48.83       43.03      4.72 o 
  15   3   1      422.75      433.01     15.32 o 
 -15   4   1       40.15       47.40      4.33 o 
 -14   4   1      623.51      594.39     16.07 o 
 -13   4   1      239.54      236.65      7.56 o 
 -12   4   1      402.79      382.19      9.45 o 
 -11   4   1      121.52      108.63      4.88 o 
 -10   4   1     2932.29     2952.74     42.19 o 
  -9   4   1       19.33       21.18      2.23 o 
  -8   4   1      236.32      229.11      5.45 o 
  -7   4   1      557.06      581.51     10.13 o 
  -6   4   1     8794.65     9011.71     99.15 o 
  -5   4   1      837.13      875.62     10.67 o 
  -4   4   1     2463.56     2608.45     28.04 o 
  -3   4   1       87.94      106.70      2.77 o 
  -2   4   1      518.73      297.97      4.51 o 
  -1   4   1      130.67      150.80      3.24 o 
   0   4   1    12924.34    13548.73    146.86 o 
   1   4   1     1653.90     1727.27     19.06 o 
   2   4   1     1119.24     1067.50     13.27 o 
   3   4   1       33.66       38.44      1.56 o 
   4   4   1     5843.61     5918.70     61.30 o 
   5   4   1        4.56       11.29      1.27 o 
   6   4   1     2212.84     2163.01     37.51 o 
   7   4   1      616.97      573.75     10.74 o 
   8   4   1      739.33      760.88     12.40 o 
   9   4   1       10.51       10.23      1.96 o 
  10   4   1     2164.98     2158.00     29.61 o 
  11   4   1      141.63      139.77      5.08 o 
  12   4   1      559.56      531.64     12.03 o 
  13   4   1      106.73      110.37      5.54 o 
  14   4   1     1243.82     1175.69     24.16 o 
 -14   5   1        7.45        7.22      2.76 o 
 -13   5   1        2.07        3.50      2.37 o 
 -12   5   1      107.11       98.90      5.22 o 
 -11   5   1     2422.46     2426.20     36.42 o 
 -10   5   1       45.25       50.04      3.62 o 
  -9   5   1        1.11        2.36      1.83 o 
  -8   5   1      364.29      324.02      7.85 o 
  -7   5   1     2726.78     2765.67     51.63 o 
  -6   5   1        0.61        0.48      1.21 o 
  -5   5   1     8230.17     8333.11    127.57 o 
  -4   5   1     1214.59     1299.93     16.47 o 
  -3   5   1      828.21      758.05      9.67 o 
  -2   5   1      353.48      335.85      5.25 o 
  -1   5   1    16994.12    18476.53    187.15 o 
   0   5   1      196.63      213.65      3.92 o 
   1   5   1      339.34      295.87      4.84 o 
   2   5   1      142.86      127.01      3.87 o 
   3   5   1     5945.83     6326.99     65.67 o 
   4   5   1       23.15       26.65      1.98 o 
   5   5   1     4042.56     4041.97     54.16 o 
   6   5   1      138.63      139.04      5.32 o 
   7   5   1       98.20       99.35      3.75 o 
   8   5   1     1665.76     1688.39     26.13 o 
   9   5   1     2641.39     2623.65     38.44 o 
  10   5   1       28.40       28.44      3.23 o 
  11   5   1       49.63       46.15      3.86 o 
  12   5   1        8.24        7.63      2.69 o 
  13   5   1      764.65      808.87     19.71 o 
 -13   6   1      118.65      130.37      6.50 o 
 -12   6   1      441.35      430.62     10.91 o 
 -11   6   1       53.39       56.59      4.13 o 
 -10   6   1     1032.73     1026.81     18.57 o 
  -9   6   1      738.04      706.36     14.00 o 
  -8   6   1      438.54      448.86     10.05 o 
  -7   6   1       25.08       27.91      2.82 o 
  -6   6   1     2998.20     3084.54     39.63 o 
  -5   6   1       16.90       13.87      1.95 o 
  -4   6   1      496.47      490.36      9.64 o 
  -3   6   1     2235.44     2302.24     33.15 o 
  -2   6   1     4031.12     4007.93     67.23 o 
  -1   6   1      714.42      726.18     10.53 o 
   0   6   1     5407.76     5728.09     60.01 o 
   1   6   1     2527.94     2717.31     29.85 o 
   2   6   1      918.96      933.49     13.24 o 
   3   6   1      207.94      216.97      6.57 o 
   4   6   1     1985.63     2011.86     29.23 o 
   5   6   1       64.41       67.37      3.61 o 
   6   6   1     1266.07     1206.51     19.93 o 
   7   6   1       36.39       39.16      3.32 o 
   8   6   1     1473.79     1423.00     23.33 o 
   9   6   1       99.22       73.85      4.55 o 
  10   6   1      715.82      694.21     14.32 o 
  11   6   1      517.44      501.42     11.89 o 
  12   6   1       28.35       23.91      3.45 o 
 -12   7   1      377.16      401.44     12.48 o 
 -11   7   1      756.35      730.84     15.40 o 
 -10   7   1      124.08      120.53      6.03 o 
  -9   7   1      192.89      204.11      8.84 o 
  -8   7   1     1794.98     1848.34     35.02 o 
  -7   7   1     1415.96     1411.60     23.19 o 
  -6   7   1      304.43      299.63      7.93 o 
  -5   7   1      651.81      659.92     14.08 o 
  -4   7   1     1269.68     1286.46     20.69 o 
  -3   7   1     1177.40     1125.10     18.34 o 
  -2   7   1      236.33      256.14      6.12 o 
  -1   7   1     2415.94     2495.61     32.59 o 
   0   7   1       43.92       48.05      2.87 o 
   1   7   1      723.68      709.37     11.76 o 
   2   7   1     2285.49     2292.82     33.36 o 
   3   7   1     2624.26     2746.19     39.30 o 
   4   7   1       23.88       18.18      2.56 o 
   5   7   1      888.22      864.64     24.94 o 
   6   7   1      607.29      603.59     13.85 o 
   7   7   1      253.64      238.84      8.68 o 
   8   7   1      371.85      378.80     11.94 o 
   9   7   1      370.42      376.59      9.95 o 
  10   7   1      780.88      728.08     15.34 o 
  11   7   1      125.80      113.09      7.06 o 
 -10   8   1       68.46       79.29      5.29 o 
  -9   8   1      567.42      545.44     13.41 o 
  -8   8   1        2.44        3.58      2.43 o 
  -7   8   1      795.78      811.85     15.87 o 
  -6   8   1      389.74      425.10     10.32 o 
  -5   8   1       21.16       22.58      3.83 o 
  -4   8   1      569.02      528.23     11.42 o 
  -3   8   1     4555.82     4727.56     64.86 o 
  -2   8   1        1.91        1.00      1.87 o 
  -1   8   1        1.73        0.08      1.83 o 
   0   8   1      275.92      264.22     10.25 o 
   1   8   1     1741.61     1772.68     27.40 o 
   2   8   1        7.41        5.39      2.24 o 
   3   8   1     1182.91     1174.99     22.55 o 
   4   8   1      386.97      393.52     10.94 o 
   5   8   1      110.64      114.55      5.92 o 
   6   8   1       47.94       40.91      4.15 o 
   7   8   1     1745.08     1763.58     32.16 o 
   8   8   1       44.89       40.17      4.50 o 
   9   8   1       15.04       13.97      3.21 o 
  -8   9   1     1008.83     1057.05     22.71 o 
  -7   9   1       11.44       17.03      3.73 o 
  -6   9   1      125.88      116.63     11.04 o 
  -5   9   1       30.23       30.58      4.14 o 
  -4   9   1     1217.63     1278.64     24.91 o 
  -3   9   1      171.14      152.20      6.93 o 
  -2   9   1      627.83      647.45     13.41 o 
  -1   9   1       12.74       12.37      2.99 o 
   0   9   1      146.33      153.44      8.10 o 
   1   9   1       28.96       17.97      2.94 o 
   2   9   1     1671.83     1702.96     35.54 o 
   3   9   1        0.01        3.22      2.79 o 
   4   9   1       58.37       49.01      4.63 o 
   5   9   1       93.43       81.33      5.86 o 
   6   9   1      668.54      717.35     17.14 o 
   7   9   1       83.44       80.62      6.58 o 
  -4  10   1        1.33        1.43      3.02 o 
  -3  10   1     1364.81     1412.11     40.00 o 
  -2  10   1      191.84      161.78      8.70 o 
  -1  10   1       45.10       36.51      4.52 o 
   0  10   1      358.83      376.87     13.10 o 
   1  10   1      837.86      872.46     22.32 o 
   2  10   1        9.62       10.58      4.15 o 
   3  10   1      798.53      820.95     18.94 o 
 -16   0   2     1601.57     1836.77     47.99 o 
 -14   0   2       18.74       11.32      4.31 o 
 -12   0   2     1722.25     1631.20     32.42 o 
 -10   0   2     2277.43     2350.75     37.10 o 
  -8   0   2     3115.28     3152.33     47.62 o 
  -6   0   2    10982.41    10926.82    156.92 o 
  -4   0   2     3976.90     4359.80     63.44 o 
  -2   0   2    20716.27    14843.53    299.38 o 
   0   0   2    12802.80    11650.79    245.57 o 
   2   0   2     7132.89     7165.24    102.91 o 
   4   0   2     4556.41     4381.31     64.07 o 
   6   0   2      118.68      136.49      8.80 o 
   8   0   2     3295.25     3362.92     51.16 o 
  10   0   2     1204.34     1228.58     32.43 o 
  12   0   2      821.89      821.88     25.44 o 
  14   0   2      854.48      842.98     27.30 o 
 -16   1   2        4.99        7.82      3.46 o 
 -15   1   2      723.61      746.34     17.17 o 
 -14   1   2       75.79       79.24      6.42 o 
 -13   1   2      637.52      561.55     11.74 o 
 -12   1   2      115.60      107.31      4.13 o 
 -11   1   2     3292.60     3325.71     39.04 o 
 -10   1   2     4007.52     4189.76     44.66 o 
  -9   1   2       24.57       35.02      1.86 o 
  -8   1   2     1023.12      995.49     12.01 o 
  -7   1   2    14084.71    14970.55    151.71 o 
  -6   1   2     3249.23     3922.84     40.87 o 
  -5   1   2     3804.06     3574.93     37.11 o 
  -4   1   2      840.51      825.30     10.04 o 
  -3   1   2     7176.32     7270.13     73.73 o 
  -2   1   2      349.51      383.62      4.59 o 
  -1   1   2    39840.04    30491.56   1006.70 o 
   0   1   2    21566.77    19168.61    209.24 o 
   1   1   2      787.37      807.71     13.74 o 
   2   1   2        3.33        1.88      0.56 o 
   3   1   2     3559.63     3404.72     37.97 o 
   4   1   2      657.93      753.37      8.88 o 
   5   1   2     7893.61     8276.11     84.53 o 
   6   1   2      461.86      571.85      7.47 o 
   7   1   2     1972.78     1986.62     22.05 o 
   8   1   2       21.32       19.09      1.63 o 
   9   1   2     5875.01     5940.15     72.47 o 
  10   1   2     4630.77     4791.67     59.62 o 
  11   1   2      857.00      842.40     17.72 o 
  12   1   2      222.89      217.27      8.23 o 
  13   1   2     1834.87     1845.19     33.54 o 
  14   1   2        2.55        6.64      3.31 o 
  15   1   2       86.48       98.29      6.86 o 
 -16   2   2      942.33      982.85     24.70 o 
 -15   2   2      597.88      564.66     14.41 o 
 -14   2   2       19.12       15.75      2.90 o 
 -13   2   2      979.49      905.04     16.37 o 
 -12   2   2     1672.46     1693.55     23.89 o 
 -11   2   2      816.85      794.74     12.86 o 
 -10   2   2      716.83      714.82     14.35 o 
  -9   2   2     4316.22     4411.78     75.91 o 
  -8   2   2     1920.64     1993.82     22.13 o 
  -7   2   2     1330.77     1218.69     14.07 o 
  -6   2   2     9578.69     9969.42    101.42 o 
  -5   2   2     2476.87     2269.54     24.16 o 
  -4   2   2       54.56       66.16      1.91 o 
  -3   2   2     3470.24     3697.49     38.17 o 
  -2   2   2    14324.15    14642.18    157.76 o 
  -1   2   2     1480.38     1736.65     19.78 o 
   0   2   2      171.03      155.74      3.05 o 
   1   2   2     2091.76     1968.16     20.75 o 
   2   2   2      704.74      650.67      7.60 o 
   3   2   2      731.03      696.08      8.20 o 
   4   2   2     1755.17     1618.41     19.12 o 
   5   2   2      609.93      466.19      7.29 o 
   6   2   2      577.16      645.73      8.21 o 
   7   2   2     1776.07     1842.88     24.46 o 
   8   2   2     3216.47     3313.82     41.87 o 
   9   2   2      583.60      570.38     12.68 o 
  10   2   2        8.43       10.26      2.02 o 
  11   2   2      262.55      271.16      6.80 o 
  12   2   2      468.70      497.78     12.92 o 
  13   2   2       51.98       42.78      4.63 o 
  14   2   2      661.59      658.42     16.52 o 
  15   2   2      303.81      271.94     10.50 o 
 -16   3   2      138.88      144.11     12.66 o 
 -15   3   2      275.69      275.27      9.55 o 
 -14   3   2     1495.00     1525.63     25.19 o 
 -13   3   2       54.90       63.56      4.18 o 
 -12   3   2       74.56       49.88      3.52 o 
 -11   3   2     1057.37     1023.93     15.83 o 
 -10   3   2     1884.14     1775.36     28.79 o 
  -9   3   2       30.06       42.12      2.71 o 
  -8   3   2     3761.41     3880.09     44.31 o 
  -7   3   2     3952.78     4210.92     44.25 o 
  -6   3   2      211.00      234.28      4.33 o 
  -5   3   2     1001.64      971.78     11.38 o 
  -4   3   2    25520.93    25653.69    377.45 o 
  -3   3   2      149.29      197.81      3.30 o 
  -2   3   2      189.90      176.72      2.90 o 
  -1   3   2     3411.57     3637.73     37.80 o 
   0   3   2      783.83      702.52      8.33 o 
   1   3   2      360.81      371.98      5.40 o 
   2   3   2     4894.63     5169.27     53.28 o 
   3   3   2      775.82      742.76      8.94 o 
   4   3   2     3222.75     3562.76     40.27 o 
   5   3   2      850.51      917.30     11.98 o 
   6   3   2     3837.50     3968.08     49.03 o 
   7   3   2     1622.43     1672.32     24.78 o 
   8   3   2       59.67       58.57      3.01 o 
   9   3   2      970.91      901.92     14.36 o 
  10   3   2     2922.49     2899.65     38.14 o 
  11   3   2        5.51        0.91      1.81 o 
  12   3   2     1191.32     1130.42     18.16 o 
  13   3   2      889.88      922.92     17.71 o 
  14   3   2      569.25      611.05     15.74 o 
 -15   4   2      416.47      392.73     17.01 o 
 -14   4   2       45.05       49.64      4.17 o 
 -13   4   2     1957.70     1889.88     29.78 o 
 -12   4   2      586.77      582.29     12.26 o 
 -11   4   2       51.55       43.52      3.43 o 
 -10   4   2       66.24       58.12      3.65 o 
  -9   4   2     5590.08     5734.75     76.81 o 
  -8   4   2      262.78      242.15      5.69 o 
  -7   4   2     1221.28     1187.68     29.49 o 
  -6   4   2      342.10      359.53      6.07 o 
  -5   4   2     4898.14     4781.38     49.94 o 
  -4   4   2        2.19       -0.69      0.69 o 
  -3   4   2    12517.95    13225.57    134.28 o 
  -2   4   2      113.43      117.98      2.87 o 
  -1   4   2     1283.94     1229.58     14.04 o 
   0   4   2      137.13      122.06      2.61 o 
   1   4   2     4232.04     4104.00     42.93 o 
   2   4   2      332.16      343.87      5.07 o 
   3   4   2      408.06      405.95      6.14 o 
   4   4   2       35.82       38.65      2.02 o 
   5   4   2     1495.00     1308.81     18.21 o 
   6   4   2        8.08        6.68      1.49 o 
   7   4   2     2913.87     3020.32     38.76 o 
   8   4   2       23.02       19.28      2.23 o 
   9   4   2     1583.07     1507.24     21.79 o 
  10   4   2       13.65       18.70      2.51 o 
  11   4   2     1444.53     1432.45     24.64 o 
  12   4   2      115.20      104.84      4.85 o 
  13   4   2       92.38       76.52      5.55 o 
  14   4   2       56.54       58.48      5.51 o 
 -14   5   2      998.78     1012.13     21.77 o 
 -13   5   2       96.09      100.88      5.34 o 
 -12   5   2      435.28      426.04     10.36 o 
 -11   5   2       25.76       25.48      3.07 o 
 -10   5   2     1373.66     1371.13     22.34 o 
  -9   5   2      647.99      608.90     12.92 o 
  -8   5   2      250.80      287.34      8.63 o 
  -7   5   2       27.95       21.03      2.09 o 
  -6   5   2      389.11      378.45      7.35 o 
  -5   5   2      433.53      409.36     13.16 o 
  -4   5   2    12537.96    13246.29    155.77 o 
  -3   5   2     1126.48     1178.37     15.12 o 
  -2   5   2     1132.00     1300.87     15.15 o 
  -1   5   2      111.82      102.68      2.68 o 
   0   5   2     4624.69     4775.25     53.48 o 
   1   5   2        9.44       15.18      2.14 o 
   2   5   2     4735.00     4894.44     51.32 o 
   3   5   2      798.75      819.02     11.33 o 
   4   5   2      534.24      506.74     16.20 o 
   5   5   2       26.61       22.30      2.07 o 
   6   5   2     4651.63     4858.02     60.15 o 
   7   5   2      222.19      214.63      5.98 o 
   8   5   2     1579.99     1480.73     21.52 o 
   9   5   2      285.11      284.11     10.84 o 
  10   5   2     1055.47     1043.99     18.71 o 
  11   5   2       65.43       61.05      5.43 o 
  12   5   2      457.00      456.00     11.36 o 
  13   5   2       14.04       19.41      3.46 o 
 -13   6   2      634.72      669.32     16.54 o 
 -12   6   2      258.50      230.34      8.86 o 
 -11   6   2      242.63      202.26      6.95 o 
 -10   6   2       85.60       84.02      4.66 o 
  -9   6   2     4586.44     4597.42     63.66 o 
  -8   6   2       35.42       33.22      3.10 o 
  -7   6   2      489.02      485.16     10.30 o 
  -6   6   2     2197.33     2280.47     30.34 o 
  -5   6   2     2662.45     2603.63     48.98 o 
  -4   6   2      362.45      341.97      7.02 o 
  -3   6   2     2980.55     3022.89     35.37 o 
  -2   6   2     1226.02     1304.16     16.90 o 
  -1   6   2     1488.96     1649.08     22.21 o 
   0   6   2      167.60      164.10      4.05 o 
   1   6   2     5730.38     6198.81     64.79 o 
   2   6   2        4.06        2.87      1.22 o 
   3   6   2      242.01      252.73      7.07 o 
   4   6   2      883.40      896.48     16.46 o 
   5   6   2     1465.47     1421.40     36.75 o 
   6   6   2       96.60       96.39      5.01 o 
   7   6   2      427.41      388.58     12.23 o 
   8   6   2      122.37      124.23      5.38 o 
   9   6   2     1468.28     1355.30     22.97 o 
  10   6   2       15.11       14.83      2.97 o 
  11   6   2     1312.81     1276.54     22.68 o 
  12   6   2      302.16      296.81      9.34 o 
 -12   7   2       13.87        7.94      3.29 o 
 -11   7   2      925.70      966.08     21.05 o 
 -10   7   2      257.48      280.47      8.40 o 
  -9   7   2        1.68        1.73      2.26 o 
  -8   7   2      416.34      424.64     10.17 o 
  -7   7   2      769.69      775.20     14.80 o 
  -6   7   2       50.48       49.57      3.16 o 
  -5   7   2     1360.40     1394.95     20.36 o 
  -4   7   2      894.70      916.57     14.53 o 
  -3   7   2     2823.54     2912.28     37.70 o 
  -2   7   2       56.32       48.81      2.70 o 
  -1   7   2      515.90      497.70     10.21 o 
   0   7   2     1242.56     1244.43     18.08 o 
   1   7   2      331.54      312.83      7.64 o 
   2   7   2     4017.81     4180.32     57.34 o 
   3   7   2     1969.85     1934.99     32.86 o 
   4   7   2       21.56       14.21      2.86 o 
   5   7   2      325.64      313.69      8.16 o 
   6   7   2      761.87      750.27     16.52 o 
   7   7   2      782.13      763.37     15.03 o 
   8   7   2      213.69      208.98      8.06 o 
   9   7   2      956.23      961.34     19.58 o 
  10   7   2      261.99      258.30      8.56 o 
  11   7   2      108.90      120.75      6.32 o 
 -10   8   2      605.04      583.06     20.61 o 
  -9   8   2      453.36      446.32     16.04 o 
  -8   8   2      229.46      205.53      8.09 o 
  -7   8   2        1.85        0.33      2.06 o 
  -6   8   2     2016.11     2108.50     32.64 o 
  -5   8   2      292.38      286.42      7.97 o 
  -4   8   2      330.17      305.28      9.36 o 
  -3   8   2     1000.02     1009.62     17.73 o 
  -2   8   2     2361.58     2425.82     35.71 o 
  -1   8   2        1.50       -0.35      1.57 o 
   0   8   2      840.32      804.18     14.84 o 
   1   8   2      489.25      512.16     13.64 o 
   2   8   2      421.87      427.61     11.30 o 
   3   8   2      515.60      479.89     12.30 o 
   4   8   2      727.75      754.89     16.63 o 
   5   8   2      376.00      376.20     11.84 o 
   6   8   2       83.44       79.66      5.29 o 
   7   8   2      109.06      102.93      6.14 o 
   8   8   2      708.86      698.16     16.86 o 
   9   8   2       39.46       30.49      4.57 o 
  -8   9   2       10.60       10.42      4.21 o 
  -7   9   2      944.17     1018.87     24.78 o 
  -6   9   2       72.99       72.21      5.40 o 
  -5   9   2      995.23      989.74     23.16 o 
  -4   9   2       57.82       66.82      5.90 o 
  -3   9   2      408.04      391.16      9.94 o 
  -2   9   2       66.52       61.52      4.84 o 
  -1   9   2     1277.61     1335.63     25.21 o 
   0   9   2       17.05       11.00      2.90 o 
   1   9   2       19.56       17.38      3.68 o 
   2   9   2        0.00        0.90      2.49 o 
   3   9   2     1426.79     1453.52     28.62 o 
   4   9   2        1.67       -0.48      2.44 o 
   5   9   2      126.62      120.03      6.58 o 
   6   9   2        8.00       11.79      3.36 o 
   7   9   2      326.04      332.26     15.63 o 
  -4  10   2        1.85       -1.27      2.81 o 
  -3  10   2       66.00       62.47      6.63 o 
  -2  10   2     1405.50     1497.89     28.49 o 
  -1  10   2        4.78        6.84      5.26 o 
   0  10   2      320.63      327.49     17.15 o 
   1  10   2      104.46      111.98      7.62 o 
   2  10   2      534.18      554.94     14.70 o 
   3  10   2       23.46       23.09      4.10 o 
 -17   0   3      500.36      639.67     23.31 o 
 -15   0   3     1439.30     1536.73     40.41 o 
 -13   0   3      144.95      145.13      8.42 o 
 -11   0   3     1248.47     1271.15     22.01 o 
  -9   0   3     5807.10     5999.79     88.29 o 
  -7   0   3     3022.96     3575.49     53.21 o 
  -5   0   3    10071.08    10019.54    143.73 o 
  -3   0   3    10667.36    10263.21    184.50 o 
  -1   0   3    23654.30    21556.84    493.94 o 
   1   0   3    16421.21    15748.48    325.64 o 
   3   0   3     7033.45     7704.13    149.77 o 
   5   0   3    14652.42    14955.06    214.30 o 
   7   0   3      854.07      856.57     15.24 o 
   9   0   3     6861.85     7116.84    121.86 o 
  11   0   3     3274.37     3460.73     78.88 o 
  13   0   3      207.99      206.00     12.13 o 
 -16   1   3      474.36      500.35     13.94 o 
 -15   1   3        8.06        6.57      3.02 o 
 -14   1   3     2127.15     2166.57     33.02 o 
 -13   1   3      452.43      446.00      9.03 o 
 -12   1   3      701.97      692.33     10.75 o 
 -11   1   3     1413.81     1356.65     50.63 o 
 -10   1   3     5886.98     5961.89     62.36 o 
  -9   1   3       15.21       11.92      1.29 o 
  -8   1   3     1730.14     1841.42     20.50 o 
  -7   1   3     1299.61     1193.56     13.75 o 
  -6   1   3    15293.98    16350.56    165.22 o 
  -5   1   3      451.04      443.72      5.70 o 
  -4   1   3     6568.66     6549.73     66.68 o 
  -3   1   3        1.83        4.14      0.58 o 
  -2   1   3     5130.60     5432.88     59.26 o 
  -1   1   3     1381.67     1475.02     15.56 o 
   0   1   3     1876.39     1859.73     20.86 o 
   1   1   3       18.75       16.48      1.23 o 
   2   1   3     5161.34     5266.03     57.74 o 
   3   1   3      833.31      794.27     10.10 o 
   4   1   3     2359.91     1971.58     22.93 o 
   5   1   3      295.23      340.96      4.98 o 
   6   1   3     5453.47     5556.63     57.75 o 
   7   1   3       46.17       42.47      3.91 o 
   8   1   3     2081.25     2075.09     27.52 o 
   9   1   3      444.61      459.40      8.70 o 
  10   1   3      824.49      841.70     15.34 o 
  11   1   3      102.83      102.92      5.72 o 
  12   1   3       83.73       79.01      5.60 o 
  13   1   3      144.34      136.11      6.99 o 
  14   1   3      851.94      860.22     20.31 o 
 -16   2   3      235.76      223.21     12.82 o 
 -15   2   3     1500.27     1535.46     35.29 o 
 -14   2   3      138.49      132.45      5.08 o 
 -13   2   3       26.98       49.47      3.31 o 
 -12   2   3      908.16      906.07     14.45 o 
 -11   2   3      227.31      226.34      7.76 o 
 -10   2   3      107.98      102.56      4.03 o 
  -9   2   3     4790.50     5013.53     52.63 o 
  -8   2   3     3829.57     3919.03     41.42 o 
  -7   2   3      313.87      294.74      4.64 o 
  -6   2   3     9238.33     9891.10    100.65 o 
  -5   2   3     7665.96     7692.51     78.45 o 
  -4   2   3     1411.45     1295.15     14.24 o 
  -3   2   3     2840.06     2997.40     33.32 o 
  -2   2   3     6133.46     6381.12     69.35 o 
  -1   2   3       72.53      119.60      2.08 o 
   0   2   3       35.57       29.65      1.18 o 
   1   2   3     9614.97     9720.52     98.56 o 
   2   2   3      464.52      589.28      7.76 o 
   3   2   3       17.00       16.35      2.30 o 
   4   2   3     4062.73     4494.11     50.13 o 
   5   2   3    12976.01    13705.22    148.94 o 
   6   2   3     2941.16     3078.92     38.69 o 
   7   2   3      534.01      524.64      9.12 o 
   8   2   3     1246.46     1236.78     19.59 o 
   9   2   3     1776.38     1797.53     26.85 o 
  10   2   3     1683.82     1583.07     22.69 o 
  11   2   3     1353.31     1392.86     23.13 o 
  12   2   3     1515.10     1431.75     27.33 o 
  13   2   3      313.01      280.99      9.89 o 
  14   2   3      305.07      310.73     10.97 o 
 -16   3   3      260.11      267.98     11.29 o 
 -15   3   3       26.75       27.87      4.06 o 
 -14   3   3     1326.66     1255.09     28.16 o 
 -13   3   3     1981.03     1965.21     30.70 o 
 -12   3   3      196.36      221.30      6.57 o 
 -11   3   3     1383.33     1355.57     19.65 o 
 -10   3   3     2082.95     2090.14     25.66 o 
  -9   3   3      128.66      109.84      3.36 o 
  -8   3   3      772.16      723.02     10.26 o 
  -7   3   3    10376.16    10965.30    111.84 o 
  -6   3   3     3727.99     4051.89     42.50 o 
  -5   3   3     3062.60     3513.05     36.94 o 
  -4   3   3     3492.46     3608.77     37.75 o 
  -3   3   3     7293.08     7556.50     82.38 o 
  -2   3   3     2400.50     2649.39     29.97 o 
  -1   3   3      957.59      880.76     11.43 o 
   0   3   3     1160.73     1103.57     12.47 o 
   1   3   3       66.01       98.89      2.13 o 
   2   3   3      327.26      377.60      5.20 o 
   3   3   3     6579.01     6859.08     70.45 o 
   4   3   3       81.21       55.65      3.33 o 
   5   3   3       90.63       77.92      2.97 o 
   6   3   3      693.04      672.17     11.89 o 
   7   3   3     2799.46     2745.76     44.71 o 
   8   3   3      454.16      445.55      8.66 o 
   9   3   3      728.41      694.95     12.03 o 
  10   3   3      692.35      656.02     11.85 o 
  11   3   3      235.90      236.00      7.05 o 
  12   3   3        1.73       -0.09      2.37 o 
  13   3   3      860.61      840.17     19.49 o 
  14   3   3      292.82      275.76     10.32 o 
 -15   4   3       48.75       37.19      4.61 o 
 -14   4   3      252.76      222.90      8.49 o 
 -13   4   3        0.98        1.39      2.12 o 
 -12   4   3     1952.30     1974.40     30.30 o 
 -11   4   3       98.46      112.40      4.88 o 
 -10   4   3      740.81      694.25     12.98 o 
  -9   4   3        0.87        2.20      1.52 o 
  -8   4   3     4531.15     4634.31     56.88 o 
  -7   4   3       23.77       15.41      1.73 o 
  -6   4   3     4831.15     4968.18     55.56 o 
  -5   4   3      125.88      145.79      4.86 o 
  -4   4   3     1898.86     1997.27     23.57 o 
  -3   4   3      675.58      682.45      9.35 o 
  -2   4   3     7125.14     7268.17     74.70 o 
  -1   4   3        4.30        3.30      0.79 o 
   0   4   3      616.10      613.28      8.99 o 
   1   4   3      168.96      165.44      3.33 o 
   2   4   3      895.88      762.51      9.48 o 
   3   4   3       11.87       15.16      1.15 o 
   4   4   3     3543.46     3815.98     47.28 o 
   5   4   3      363.56      342.03     13.86 o 
   6   4   3     3753.04     3766.66     47.26 o 
   7   4   3       54.74       58.02      3.13 o 
   8   4   3     3668.26     3770.09     48.04 o 
   9   4   3       45.72       46.99      3.63 o 
  10   4   3      272.99      248.59      6.72 o 
  11   4   3      104.60      109.56      7.85 o 
  12   4   3     1260.00     1257.95     20.15 o 
  13   4   3      125.60      143.63      9.97 o 
 -15   5   3       11.18       -0.29      4.89 o 
 -14   5   3        7.62        8.49      3.13 o 
 -13   5   3      720.57      694.50     16.38 o 
 -12   5   3      212.32      187.84      7.53 o 
 -11   5   3      905.49      911.57     16.61 o 
 -10   5   3       20.49       15.32      2.48 o 
  -9   5   3      793.51      735.68     19.54 o 
  -8   5   3      979.01     1013.15     15.43 o 
  -7   5   3     6307.61     6641.48     80.25 o 
  -6   5   3       31.63       25.48      2.14 o 
  -5   5   3        7.43        8.70      1.31 o 
  -4   5   3      909.02      920.75     12.44 o 
  -3   5   3     7183.37     7648.12     84.28 o 
  -2   5   3       27.46       44.37      2.14 o 
  -1   5   3     5900.40     6290.94     65.25 o 
   0   5   3       47.93       40.62      2.12 o 
   1   5   3     2038.01     2266.73     25.01 o 
   2   5   3        9.28       13.15      1.88 o 
   3   5   3     6539.96     6655.42     94.69 o 
   4   5   3      275.69      267.81      5.94 o 
   5   5   3        0.31        3.42      1.42 o 
   6   5   3      189.81      181.81      5.56 o 
   7   5   3     1639.29     1640.36     23.24 o 
   8   5   3      447.72      416.42      8.80 o 
   9   5   3     1557.99     1554.80     22.94 o 
  10   5   3       83.76       79.98      4.82 o 
  11   5   3     1265.55     1249.03     21.98 o 
  12   5   3      226.09      221.40      7.85 o 
 -14   6   3       97.16       91.96      9.49 o 
 -13   6   3      160.36      168.83      8.82 o 
 -12   6   3     1144.67     1130.14     23.20 o 
 -11   6   3       11.55       10.93      3.49 o 
 -10   6   3      285.38      262.58      7.71 o 
  -9   6   3      780.28      832.85     15.46 o 
  -8   6   3     1842.40     1766.39     27.26 o 
  -7   6   3       41.74       38.84      2.83 o 
  -6   6   3     1349.67     1355.26     25.33 o 
  -5   6   3     1965.55     2078.28     27.75 o 
  -4   6   3      245.65      242.32      6.24 o 
  -3   6   3      307.83      287.96      7.10 o 
  -2   6   3     2093.68     2107.40     30.39 o 
  -1   6   3      380.34      397.05      7.39 o 
   0   6   3       14.08       13.53      1.84 o 
   1   6   3       86.81       93.99      3.12 o 
   2   6   3     2653.76     2721.92     32.32 o 
   3   6   3      305.86      297.57      7.07 o 
   4   6   3     1769.93     1856.69     28.89 o 
   5   6   3      834.49      855.68     15.33 o 
   6   6   3      640.91      640.51     16.44 o 
   7   6   3       52.47       56.58      3.99 o 
   8   6   3     1063.66     1070.50     19.08 o 
   9   6   3      343.31      318.39      8.95 o 
  10   6   3        0.58        4.98      2.52 o 
  11   6   3       69.18       66.91      4.83 o 
 -12   7   3        3.34        0.54      2.71 o 
 -11   7   3       98.28       97.97      6.12 o 
 -10   7   3     1665.65     1629.70     30.47 o 
  -9   7   3       76.65       73.21      4.58 o 
  -8   7   3     1252.00     1223.39     20.91 o 
  -7   7   3     1648.22     1664.69     31.47 o 
  -6   7   3      592.55      554.60     10.43 o 
  -5   7   3        5.16        3.58      1.71 o 
  -4   7   3     2527.26     2592.90     34.18 o 
  -3   7   3     4100.53     4353.79     54.36 o 
  -2   7   3      273.85      260.73      6.62 o 
  -1   7   3      527.87      524.66      8.78 o 
   0   7   3      434.31      433.49     13.53 o 
   1   7   3       71.31       58.34      3.65 o 
   2   7   3     2431.04     2487.27     40.56 o 
   3   7   3     3217.13     3275.14     51.94 o 
   4   7   3      380.99      383.29     12.11 o 
   5   7   3       28.57       26.85      3.42 o 
   6   7   3      316.98      321.49      8.64 o 
   7   7   3     1284.36     1300.87     22.33 o 
   8   7   3      476.89      444.09     11.56 o 
   9   7   3      130.06      125.70      6.02 o 
  10   7   3      873.11      906.50     18.11 o 
 -11   8   3      305.18      312.65     12.65 o 
 -10   8   3       22.64       21.02      3.99 o 
  -9   8   3     1534.09     1572.20     29.92 o 
  -8   8   3       41.30       46.44      4.57 o 
  -7   8   3        5.66        6.78      2.38 o 
  -6   8   3      149.48      141.73      5.76 o 
  -5   8   3      920.57     1005.06     17.80 o 
  -4   8   3        6.65        7.69      2.16 o 
  -3   8   3      501.85      509.17     12.47 o 
  -2   8   3      332.73      331.78      8.41 o 
  -1   8   3     1096.29     1082.07     18.54 o 
   0   8   3        1.37       -0.33      1.83 o 
   1   8   3     1283.05     1291.59     24.12 o 
   2   8   3      138.23      128.53      6.17 o 
   3   8   3      428.09      401.02     11.07 o 
   4   8   3        1.75        2.63      2.36 o 
   5   8   3      575.42      585.10     21.89 o 
   6   8   3      113.51      126.22      6.54 o 
   7   8   3       56.65       43.88      4.69 o 
   8   8   3       41.74       43.62      4.79 o 
  -8   9   3      459.87      467.10     18.00 o 
  -7   9   3        4.53        2.24      3.29 o 
  -6   9   3      360.81      354.97     12.98 o 
  -5   9   3        1.49        4.11      3.19 o 
  -4   9   3     2716.10     2723.09     40.50 o 
  -3   9   3        3.11        3.88      2.36 o 
  -2   9   3       25.95       24.47      3.53 o 
  -1   9   3        7.71        7.66      2.87 o 
   0   9   3      861.36      905.37     22.08 o 
   1   9   3       18.93       17.85      3.32 o 
   2   9   3      395.57      376.90     11.14 o 
   3   9   3       57.65       54.60      4.82 o 
   4   9   3      885.52      868.49     19.27 o 
   5   9   3        3.81        4.13      3.00 o 
   6   9   3      656.55      688.89     18.06 o 
  -4  10   3        0.29       -2.53      3.11 o 
  -3  10   3      166.37      186.96      8.15 o 
  -2  10   3      157.81      145.39      7.20 o 
  -1  10   3      441.52      439.88     14.49 o 
   0  10   3       21.18       27.16      5.01 o 
   1  10   3      718.93      770.74     20.87 o 
   2  10   3       84.14       85.02      9.28 o 
 -16   0   4      491.38      560.47     33.72 o 
 -14   0   4      903.58      904.04     21.06 o 
 -12   0   4      841.05      921.53     22.22 o 
 -10   0   4      929.58      916.72     16.52 o 
  -8   0   4    10049.80    10548.95    152.29 o 
  -6   0   4      203.26      272.25      5.78 o 
  -4   0   4       43.83       21.90      2.49 o 
  -2   0   4     6172.73     6160.22    102.51 o 
   0   0   4    94006.76    66506.89   3235.58 o 
   2   0   4    16945.57    16984.12    242.57 o 
   4   0   4     1204.32     1207.75     19.56 o 
   6   0   4     6997.50     7048.64    119.43 o 
   8   0   4     1887.39     1982.09     37.52 o 
  10   0   4     2039.84     2141.25     54.56 o 
  12   0   4     1305.81     1322.40     36.84 o 
  14   0   4       43.01       46.73      7.43 o 
 -17   1   4      323.97      321.64     13.22 o 
 -16   1   4       44.66       48.92      5.80 o 
 -15   1   4        9.13        4.62      2.37 o 
 -14   1   4       96.93       92.69      5.17 o 
 -13   1   4     2460.36     2600.10     31.79 o 
 -12   1   4        2.21        4.28      1.54 o 
 -11   1   4     2240.21     2302.79     25.98 o 
 -10   1   4     1822.37     1805.91     20.68 o 
  -9   1   4     3204.31     3270.71     35.09 o 
  -8   1   4       32.75       34.68      2.23 o 
  -7   1   4    14726.83    15901.02    160.95 o 
  -6   1   4      627.87      602.19      7.53 o 
  -5   1   4      152.02      112.61      2.25 o 
  -4   1   4       37.88       38.29      2.04 o 
  -3   1   4     6178.97     5893.55     64.48 o 
  -2   1   4      522.54      586.95      6.82 o 
  -1   1   4    37074.97    33452.08    339.53 o 
   0   1   4    11588.65    12383.63    125.20 o 
   1   1   4     1297.80     1140.48     12.61 o 
   2   1   4       33.48       33.77      1.34 o 
   3   1   4    11051.09    11328.00    123.06 o 
   4   1   4       18.05        9.14      0.97 o 
   5   1   4     1407.98     1249.12     14.43 o 
   6   1   4      380.54      385.39      6.43 o 
   7   1   4     5761.77     5836.96    128.10 o 
   8   1   4      195.07      189.40      5.07 o 
   9   1   4       34.22       35.56      3.07 o 
  10   1   4     1037.75     1039.46     20.77 o 
  11   1   4     1852.67     1908.74     34.01 o 
  12   1   4       84.10       83.54      6.73 o 
  13   1   4      727.69      719.51     17.46 o 
  14   1   4      104.24      105.90      6.84 o 
 -16   2   4       72.34       81.96      7.02 o 
 -15   2   4      557.57      546.76     15.90 o 
 -14   2   4     1091.48     1072.88     17.05 o 
 -13   2   4      328.72      277.38      6.79 o 
 -12   2   4      779.56      818.79     12.23 o 
 -11   2   4     3320.24     3385.51     39.63 o 
 -10   2   4       92.55       87.59      3.14 o 
  -9   2   4     5584.99     5744.23     59.95 o 
  -8   2   4     6561.30     6814.13     70.39 o 
  -7   2   4     1431.90     1519.21     17.09 o 
  -6   2   4     1377.12     1671.48     18.43 o 
  -5   2   4     4437.37     4578.26     47.37 o 
  -4   2   4     4904.85     5125.39     52.68 o 
  -3   2   4       84.11       69.62      1.57 o 
  -2   2   4    15358.30    15618.09    157.62 o 
  -1   2   4        2.18       16.83      0.98 o 
   0   2   4     3827.56     4180.10     43.12 o 
   1   2   4      655.80      588.51      7.17 o 
   2   2   4     3885.71     3808.78     42.55 o 
   3   2   4      549.98      534.39      7.55 o 
   4   2   4      172.82      196.28      3.91 o 
   5   2   4     1849.55     1921.65     23.03 o 
   6   2   4     7872.35     8220.02     98.42 o 
   7   2   4      998.98      965.97     14.61 o 
   8   2   4      694.52      732.50     12.16 o 
   9   2   4     1458.42     1506.96     21.64 o 
  10   2   4       87.98       91.49      4.69 o 
  11   2   4        5.96        5.80      2.49 o 
  12   2   4      907.90      867.31     19.31 o 
  13   2   4      377.58      368.29     12.18 o 
  14   2   4        7.89       11.66      4.08 o 
 -16   3   4      562.06      586.26     17.54 o 
 -15   3   4       10.76        9.86      3.20 o 
 -14   3   4      888.71      881.49     18.65 o 
 -13   3   4     1036.71     1098.94     21.53 o 
 -12   3   4       16.17       21.01      2.64 o 
 -11   3   4       18.26       20.91      2.24 o 
 -10   3   4     4552.27     4656.11     53.12 o 
  -9   3   4      452.30      486.83      8.38 o 
  -8   3   4      477.15      525.67      7.36 o 
  -7   3   4     3392.21     3601.79     38.19 o 
  -6   3   4     6383.78     6590.46     67.93 o 
  -5   3   4     1312.01     1534.16     17.07 o 
  -4   3   4     5190.90     5392.14     59.45 o 
  -3   3   4     1128.60     1025.55     12.73 o 
  -2   3   4      481.64      405.83      5.95 o 
  -1   3   4      257.39      248.92      4.02 o 
   0   3   4     6849.91     7024.85     71.90 o 
   1   3   4     1124.21     1125.86     13.70 o 
   2   3   4       12.41       15.76      1.07 o 
   3   3   4      244.75      256.91      4.58 o 
   4   3   4     6071.06     6170.35     74.32 o 
   5   3   4      102.15       90.63      3.33 o 
   6   3   4      567.21      562.69     10.70 o 
   7   3   4     2023.37     2085.10     27.99 o 
   8   3   4     2384.45     2397.97     32.02 o 
   9   3   4      130.13      115.56      4.54 o 
  10   3   4      955.63      956.21     15.72 o 
  11   3   4      480.12      491.33     11.38 o 
  12   3   4       22.49       19.67      3.58 o 
  13   3   4      103.14      103.85      6.78 o 
 -15   4   4     1154.19     1203.71     28.41 o 
 -14   4   4      100.97       88.26      5.61 o 
 -13   4   4      153.88      161.49      6.99 o 
 -12   4   4      398.86      379.78     14.27 o 
 -11   4   4     3350.86     3430.43     48.29 o 
 -10   4   4       87.73       97.45      5.21 o 
  -9   4   4      784.53      801.32     12.68 o 
  -8   4   4      576.97      579.80     10.72 o 
  -7   4   4     4287.96     4408.60    134.28 o 
  -6   4   4       22.59       17.82      1.58 o 
  -5   4   4     6309.83     6405.27     70.82 o 
  -4   4   4        2.50        2.77      0.91 o 
  -3   4   4      666.99      678.28      9.40 o 
  -2   4   4     6298.74     7340.21     80.56 o 
  -1   4   4     3413.09     3273.56     34.72 o 
   0   4   4      110.06      103.59      2.49 o 
   1   4   4      316.68      264.74      4.35 o 
   2   4   4      285.73      325.20      5.00 o 
   3   4   4     1880.86     1907.29     22.93 o 
   4   4   4      132.81      124.70      3.82 o 
   5   4   4     3134.21     3101.09     57.12 o 
   6   4   4      368.18      387.00      7.86 o 
   7   4   4      681.71      667.08     11.57 o 
   8   4   4        0.16        1.63      1.87 o 
   9   4   4     2807.36     2869.81     41.90 o 
  10   4   4       93.40       92.59      4.95 o 
  11   4   4      130.87      121.96      7.02 o 
  12   4   4       71.30       70.35      4.78 o 
  13   4   4      801.67      742.29     15.94 o 
 -15   5   4       18.53       20.48      4.09 o 
 -14   5   4      899.14      953.14     20.82 o 
 -13   5   4       36.05       32.75      4.06 o 
 -12   5   4      419.74      395.59     11.15 o 
 -11   5   4      211.14      201.16      7.49 o 
 -10   5   4     3553.02     3693.32     53.83 o 
  -9   5   4      173.61      193.02      5.40 o 
  -8   5   4      212.83      213.88     10.70 o 
  -7   5   4      416.05      426.29      8.14 o 
  -6   5   4     4090.13     4152.65     51.35 o 
  -5   5   4      426.69      429.21      7.65 o 
  -4   5   4     4014.23     4223.96     47.92 o 
  -3   5   4      235.24      258.15      6.21 o 
  -2   5   4     2333.48     2411.43     28.44 o 
  -1   5   4      170.45      215.35      4.80 o 
   0   5   4     6671.57     7102.53     73.51 o 
   1   5   4      453.77      508.85      7.25 o 
   2   5   4      335.05      339.60      8.49 o 
   3   5   4      802.68      837.47     12.94 o 
   4   5   4     6413.20     6656.21     80.80 o 
   5   5   4      281.09      268.65      7.73 o 
   6   5   4     1459.88     1510.09     21.68 o 
   7   5   4       13.93       14.55      2.21 o 
   8   5   4      894.65      855.99     14.50 o 
   9   5   4       31.28       25.95      2.97 o 
  10   5   4     1354.89     1370.22     21.36 o 
  11   5   4        1.24        2.47      2.38 o 
  12   5   4       90.57       86.14      6.29 o 
 -14   6   4       57.73       57.43      5.26 o 
 -13   6   4        3.55        2.98      2.79 o 
 -12   6   4      781.93      754.77     17.45 o 
 -11   6   4      883.16      874.77     28.12 o 
 -10   6   4       77.79       67.95      5.17 o 
  -9   6   4     1108.15     1059.77     20.98 o 
  -8   6   4        0.60        2.94      1.87 o 
  -7   6   4      807.26      741.61     12.42 o 
  -6   6   4       19.47       19.23      2.16 o 
  -5   6   4     1425.66     1402.49     19.90 o 
  -4   6   4     1239.61     1294.62     17.00 o 
  -3   6   4      550.73      540.22     13.89 o 
  -2   6   4     1143.02     1105.16     14.85 o 
  -1   6   4     2463.46     2535.99     30.24 o 
   0   6   4      160.15      168.87      4.57 o 
   1   6   4     2024.35     2081.21     36.70 o 
   2   6   4      147.89      164.67      6.33 o 
   3   6   4      687.97      680.82     11.43 o 
   4   6   4       33.11       36.97      2.72 o 
   5   6   4     2076.01     2129.22     29.76 o 
   6   6   4      629.19      613.18     11.32 o 
   7   6   4      553.91      533.14     15.07 o 
   8   6   4      552.73      536.60     12.07 o 
   9   6   4     1076.55     1027.02     19.03 o 
  10   6   4       73.99       78.65      5.15 o 
  11   6   4      289.96      289.86     12.28 o 
 -12   7   4      188.10      168.11      7.95 o 
 -11   7   4      250.91      233.04      8.99 o 
 -10   7   4      920.16      918.29     19.92 o 
  -9   7   4     1168.82     1124.61     25.05 o 
  -8   7   4       16.94       19.60      3.30 o 
  -7   7   4     2946.61     3009.32     39.56 o 
  -6   7   4      790.55      769.20     14.31 o 
  -5   7   4        1.97        1.22      1.70 o 
  -4   7   4      956.87      998.74     15.58 o 
  -3   7   4      506.31      494.08      8.58 o 
  -2   7   4     1469.26     1494.11     21.63 o 
  -1   7   4        1.77        0.50      1.41 o 
   0   7   4     2440.73     2458.51     32.51 o 
   1   7   4      164.45      164.50      5.55 o 
   2   7   4      194.68      201.32      7.25 o 
   3   7   4     1928.69     1990.15     33.95 o 
   4   7   4      753.85      749.87     16.24 o 
   5   7   4      465.40      450.84     11.90 o 
   6   7   4      365.84      347.77     10.43 o 
   7   7   4      373.05      382.22     11.21 o 
   8   7   4      617.17      616.24     13.59 o 
   9   7   4       48.52       35.55      4.05 o 
  10   7   4      501.65      493.45     14.03 o 
 -11   8   4      273.32      271.71     10.19 o 
 -10   8   4       38.10       39.38      4.72 o 
  -9   8   4       14.98       15.08      3.49 o 
  -8   8   4     2138.19     2188.66     38.44 o 
  -7   8   4       17.69       19.39      3.44 o 
  -6   8   4      473.54      463.97     10.82 o 
  -5   8   4      162.82      166.22      5.62 o 
  -4   8   4     1032.91     1081.13     17.11 o 
  -3   8   4      153.46      171.85      5.47 o 
  -2   8   4      897.52      909.56     15.65 o 
  -1   8   4      407.23      410.46      9.57 o 
   0   8   4       61.82       52.81      4.30 o 
   1   8   4        0.80        2.11      2.34 o 
   2   8   4     2011.02     2117.09     36.34 o 
   3   8   4      286.20      278.14      9.13 o 
   4   8   4       62.37       53.35      4.61 o 
   5   8   4       84.59       85.36      5.54 o 
   6   8   4      844.70      832.61     18.70 o 
   7   8   4      141.60      128.07      7.07 o 
   8   8   4      218.30      202.73      9.37 o 
  -8   9   4       17.58       25.11      4.92 o 
  -7   9   4      928.01      925.81     23.67 o 
  -6   9   4      122.59      116.18      7.60 o 
  -5   9   4       68.73       63.60      5.03 o 
  -4   9   4        0.01       -0.36      2.39 o 
  -3   9   4     1663.33     1672.51     44.60 o 
  -2   9   4        7.43        6.59      2.87 o 
  -1   9   4      175.71      159.06      9.92 o 
   0   9   4       21.56       21.54      3.55 o 
   1   9   4      523.10      546.37     29.62 o 
   2   9   4        0.03        2.39      2.54 o 
   3   9   4      312.79      329.83     10.62 o 
   4   9   4       21.41       25.42      3.98 o 
   5   9   4      414.07      400.00     12.28 o 
  -4  10   4      451.03      418.74     25.69 o 
  -3  10   4       20.98       25.52      4.98 o 
  -2  10   4      730.21      738.42     19.95 o 
  -1  10   4      160.33      179.29      9.53 o 
   0  10   4      139.59      125.09      8.17 o 
   1  10   4       59.23       48.63      6.03 o 
 -17   0   5      151.77      163.20     16.28 o 
 -15   0   5     1505.12     1483.82     38.69 o 
 -13   0   5       44.85       45.17      4.39 o 
 -11   0   5     5477.39     5428.38    234.34 o 
  -9   0   5       73.70       43.73      2.80 o 
  -7   0   5     4083.46     3731.70     55.34 o 
  -5   0   5     1037.87      935.41     15.09 o 
  -3   0   5     5583.83     5371.21     77.77 o 
  -1   0   5    85721.13    64440.91   3222.13 o 
   1   0   5     2010.10     1958.71     29.80 o 
   3   0   5     9612.99     9796.08    141.17 o 
   5   0   5     4698.52     4761.19     85.87 o 
   7   0   5     1740.24     1664.92     60.36 o 
   9   0   5     2468.68     2584.03     60.79 o 
  11   0   5      510.09      516.18     27.37 o 
  13   0   5     1411.56     1454.59     41.11 o 
 -17   1   5      142.38      171.74     16.71 o 
 -16   1   5     1233.94     1321.71     29.92 o 
 -15   1   5       40.22       43.79      5.83 o 
 -14   1   5      166.54      177.50      5.55 o 
 -13   1   5      450.00      425.03      7.91 o 
 -12   1   5     2077.19     2195.09     27.01 o 
 -11   1   5      915.21      944.92     12.24 o 
 -10   1   5     5578.71     5750.87     60.23 o 
  -9   1   5     1233.67     1222.04     14.53 o 
  -8   1   5      174.08      175.74      3.61 o 
  -7   1   5     5374.86     5957.17     61.48 o 
  -6   1   5    10788.34    11120.82    112.94 o 
  -5   1   5       11.13        6.12      0.95 o 
  -4   1   5       74.63       68.60      1.93 o 
  -3   1   5      457.19      420.04      6.24 o 
  -2   1   5       18.30       51.61      1.90 o 
  -1   1   5     4458.28     4775.93     49.08 o 
   0   1   5     1744.35     1679.99     18.10 o 
   1   1   5      584.10      550.27      6.90 o 
   2   1   5     4607.22     4757.14     52.64 o 
   3   1   5     1076.53     1068.76     13.47 o 
   4   1   5     8171.07     8477.51     86.93 o 
   5   1   5      600.68      576.37      8.51 o 
   6   1   5     1324.46     1434.08     20.50 o 
   7   1   5       76.24       78.36      3.85 o 
   8   1   5     3796.06     3887.59     54.07 o 
   9   1   5      388.50      380.01      9.07 o 
  10   1   5      195.71      192.10      7.61 o 
  11   1   5      180.55      171.47      7.91 o 
  12   1   5      414.61      398.07     13.51 o 
  13   1   5      100.36      102.66      6.90 o 
 -17   2   5      329.77      355.61     24.16 o 
 -16   2   5        0.25        0.14      3.75 o 
 -15   2   5     1240.12     1236.63     23.95 o 
 -14   2   5      617.26      612.88     14.18 o 
 -13   2   5      419.33      413.11     11.83 o 
 -12   2   5     1358.93     1375.52     18.25 o 
 -11   2   5      523.37      506.69      8.40 o 
 -10   2   5     1444.85     1481.00     21.60 o 
  -9   2   5     1570.52     1521.78     17.59 o 
  -8   2   5     3823.66     3866.89     40.89 o 
  -7   2   5     8406.75     9003.13     92.11 o 
  -6   2   5        8.87       10.13      0.92 o 
  -5   2   5     3786.50     3896.04     40.57 o 
  -4   2   5      308.73      216.71      3.34 o 
  -3   2   5     3075.19     3045.00     34.27 o 
  -2   2   5     4328.12     4565.04     47.06 o 
  -1   2   5     4169.25     4258.34     44.03 o 
   0   2   5       20.24        9.16      0.84 o 
   1   2   5      245.72      251.65      3.86 o 
   2   2   5     2646.13     2619.83     30.05 o 
   3   2   5     7681.09     7879.94     86.60 o 
   4   2   5      619.03      676.61      9.54 o 
   5   2   5     3477.65     3714.59     42.48 o 
   6   2   5     1313.26     1269.72     29.99 o 
   7   2   5     3200.59     3264.67     41.71 o 
   8   2   5      102.06       92.94      4.01 o 
   9   2   5      303.77      292.28      7.97 o 
  10   2   5      687.10      667.03     13.62 o 
  11   2   5      313.21      294.60      9.84 o 
  12   2   5      779.81      777.55     18.25 o 
  13   2   5      890.55      871.24     20.24 o 
 -16   3   5      461.64      462.26     14.32 o 
 -15   3   5      482.45      484.44     12.90 o 
 -14   3   5       19.82       24.60      3.70 o 
 -13   3   5     2018.86     2055.56     35.21 o 
 -12   3   5      482.91      492.77     11.12 o 
 -11   3   5        7.28       10.29      2.15 o 
 -10   3   5     1147.05     1183.47     17.09 o 
  -9   3   5     4485.79     4673.85     57.20 o 
  -8   3   5      276.37      274.58      4.71 o 
  -7   3   5     1317.94     1278.53     14.86 o 
  -6   3   5     2576.66     2639.38     28.41 o 
  -5   3   5     4633.35     4817.25     53.55 o 
  -4   3   5      342.12      335.42      5.35 o 
  -3   3   5     2224.77     2000.14     23.26 o 
  -2   3   5      626.91      477.18      6.26 o 
  -1   3   5       13.70        8.62      1.08 o 
   0   3   5     5590.87     6028.08     62.12 o 
   1   3   5     5349.19     5425.72     56.15 o 
   2   3   5      338.51      309.13      4.69 o 
   3   3   5       62.10       50.80      2.14 o 
   4   3   5      110.85      102.82      3.47 o 
   5   3   5     4398.63     4421.80     54.67 o 
   6   3   5      106.78      115.76      4.09 o 
   7   3   5      972.77      935.16     20.01 o 
   8   3   5      529.62      528.90     10.10 o 
   9   3   5      237.33      226.65      7.14 o 
  10   3   5      291.81      295.62      8.46 o 
  11   3   5      799.76      814.54     22.21 o 
  12   3   5      273.81      276.29     10.08 o 
  13   3   5      125.94      127.83      8.25 o 
 -16   4   5        1.44        5.69      3.21 o 
 -15   4   5       13.27       13.13      4.66 o 
 -14   4   5     1837.16     1783.24     32.38 o 
 -13   4   5      170.59      153.18      6.93 o 
 -12   4   5     1566.06     1556.32     28.16 o 
 -11   4   5      222.45      222.34      6.74 o 
 -10   4   5     1568.37     1531.41     25.66 o 
  -9   4   5      583.12      570.28      9.91 o 
  -8   4   5     6379.07     6457.35    115.80 o 
  -7   4   5     1105.22     1111.92     19.81 o 
  -6   4   5      115.78       80.38      3.30 o 
  -5   4   5       32.18       32.09      2.00 o 
  -4   4   5     4463.03     4335.04     48.72 o 
  -3   4   5      249.39      248.40      6.48 o 
  -2   4   5     5251.94     5894.25     65.26 o 
  -1   4   5      347.72      321.01      4.96 o 
   0   4   5     2130.93     2104.06     23.13 o 
   1   4   5     1271.03     1439.14     16.52 o 
   2   4   5     3805.44     3822.27     40.54 o 
   3   4   5       70.20       65.66      4.06 o 
   4   4   5     1682.52     1712.46     24.76 o 
   5   4   5        0.36        0.20      1.29 o 
   6   4   5     5866.29     6028.83     74.03 o 
   7   4   5      405.67      391.23      8.29 o 
   8   4   5      289.93      280.45      7.62 o 
   9   4   5       52.63       50.56      3.56 o 
  10   4   5     1422.90     1358.39     21.10 o 
  11   4   5       48.30       45.42      4.13 o 
  12   4   5      634.77      627.48     14.14 o 
 -15   5   5      269.99      267.58      9.90 o 
 -14   5   5      153.98      164.96      7.61 o 
 -13   5   5     1821.56     1843.40     33.36 o 
 -12   5   5       75.97       69.98      6.93 o 
 -11   5   5        1.45       -0.17      2.17 o 
 -10   5   5      207.93      191.33      6.30 o 
  -9   5   5      640.45      649.06     12.63 o 
  -8   5   5      113.33      122.55      5.96 o 
  -7   5   5      383.42      387.39      7.63 o 
  -6   5   5        7.69       11.08      1.89 o 
  -5   5   5     3609.70     3534.39     56.28 o 
  -4   5   5      151.97      145.86      3.76 o 
  -3   5   5     1811.26     1845.72     22.50 o 
  -2   5   5       82.75       90.51      2.92 o 
  -1   5   5      339.75      296.00      5.47 o 
   0   5   5       46.87       34.10      1.92 o 
   1   5   5     4045.89     4127.66     49.86 o 
   2   5   5      432.18      404.79      7.63 o 
   3   5   5       22.19       15.50      1.91 o 
   4   5   5      144.54      135.73      4.39 o 
   5   5   5     2742.05     2757.21     43.09 o 
   6   5   5      215.14      185.53      6.02 o 
   7   5   5     1055.77     1038.58     16.62 o 
   8   5   5      225.01      223.85      6.52 o 
   9   5   5       36.72       34.71      3.26 o 
  10   5   5       26.90       26.78      3.18 o 
  11   5   5      982.54      948.59     20.81 o 
 -14   6   5      637.71      647.20     16.46 o 
 -13   6   5        8.65        9.67      3.21 o 
 -12   6   5      277.06      291.31      9.74 o 
 -11   6   5      650.22      638.83     15.29 o 
 -10   6   5      701.85      658.23     15.30 o 
  -9   6   5       37.64       25.28      3.12 o 
  -8   6   5     6123.35     6281.44     84.91 o 
  -7   6   5      115.51      114.27      4.84 o 
  -6   6   5       89.69       77.92      3.53 o 
  -5   6   5      801.95      792.91     11.62 o 
  -4   6   5     2591.83     2568.20     33.10 o 
  -3   6   5        0.64        0.55      1.21 o 
  -2   6   5       99.36      115.30      3.85 o 
  -1   6   5      942.22     1027.40     14.09 o 
   0   6   5     2504.15     2633.33     31.39 o 
   1   6   5        6.32       10.39      2.08 o 
   2   6   5     6339.19     6601.24    108.48 o 
   3   6   5      924.95      941.57     16.34 o 
   4   6   5      313.55      292.99      9.74 o 
   5   6   5      245.39      239.12      6.36 o 
   6   6   5     2671.21     2719.43     36.54 o 
   7   6   5       20.28       16.23      2.58 o 
   8   6   5        1.50        1.92      2.37 o 
   9   6   5      489.49      472.24     11.60 o 
  10   6   5      733.33      722.67     15.49 o 
 -13   7   5      271.92      261.30     20.22 o 
 -12   7   5      574.09      580.53     15.26 o 
 -11   7   5       63.79       53.91      4.92 o 
 -10   7   5     1204.88     1115.70     22.82 o 
  -9   7   5      438.10      417.66     11.69 o 
  -8   7   5      228.53      214.12      7.05 o 
  -7   7   5      133.84      141.71      5.67 o 
  -6   7   5     1546.70     1520.44     24.42 o 
  -5   7   5      225.00      228.94      7.05 o 
  -4   7   5        4.45        3.88      1.56 o 
  -3   7   5      228.31      255.09      6.18 o 
  -2   7   5      147.75      148.79      4.41 o 
  -1   7   5      527.28      501.48      8.69 o 
   0   7   5     1460.28     1530.08     24.03 o 
   1   7   5     1018.38     1043.39     17.89 o 
   2   7   5      288.65      288.06      7.76 o 
   3   7   5       47.41       41.58      3.87 o 
   4   7   5      720.88      755.06     16.50 o 
   5   7   5      327.18      295.91     13.55 o 
   6   7   5      102.80       89.04      5.52 o 
   7   7   5      411.97      405.65     11.77 o 
   8   7   5      727.85      701.90     16.88 o 
   9   7   5       36.66       32.54      4.53 o 
 -11   8   5     1471.46     1509.95     32.22 o 
 -10   8   5       33.54       31.04      4.44 o 
  -9   8   5      174.98      187.09      8.09 o 
  -8   8   5      137.98      141.34      6.87 o 
  -7   8   5      679.42      669.37     13.95 o 
  -6   8   5        1.01       -2.01      2.01 o 
  -5   8   5     1133.40     1147.05     20.03 o 
  -4   8   5     1488.05     1494.61     24.39 o 
  -3   8   5      508.54      514.85     10.15 o 
  -2   8   5      258.50      259.41      7.37 o 
  -1   8   5     1066.02     1134.63     38.83 o 
   0   8   5      314.24      307.85      9.32 o 
   1   8   5       40.71       41.16      4.09 o 
   2   8   5      139.22      120.25      6.10 o 
   3   8   5     1545.77     1611.68     29.56 o 
   4   8   5       23.11       21.17      3.46 o 
   5   8   5      234.90      220.16      8.48 o 
   6   8   5      315.16      298.82     10.21 o 
   7   8   5      620.93      630.35     15.94 o 
  -8   9   5      133.23      127.08      6.94 o 
  -7   9   5        0.77       -0.38      2.80 o 
  -6   9   5     1403.27     1451.99     32.16 o 
  -5   9   5       38.38       45.89      4.58 o 
  -4   9   5      196.00      201.31      7.95 o 
  -3   9   5       18.34       15.83      4.65 o 
  -2   9   5      553.75      538.59     19.62 o 
  -1   9   5        0.26       -0.30      2.58 o 
   0   9   5      623.83      626.94     15.13 o 
   1   9   5       32.93       25.94      3.89 o 
   2   9   5      320.42      334.52     17.02 o 
   3   9   5        1.17        1.13      2.86 o 
   4   9   5      616.92      626.75     15.88 o 
   5   9   5       39.39       41.30      5.69 o 
  -2  10   5       14.06       15.85      5.89 o 
  -1  10   5      711.23      715.88     34.82 o 
 -16   0   6       32.87       45.25      9.34 o 
 -14   0   6     2247.28     2254.91     53.93 o 
 -12   0   6       27.77       34.21      3.05 o 
 -10   0   6     4565.46     4664.40     69.73 o 
  -8   0   6     2863.93     2966.10     44.95 o 
  -6   0   6      151.89      145.79      8.50 o 
  -4   0   6      989.71      755.33     15.07 o 
  -2   0   6      309.41      350.86      8.41 o 
   0   0   6    26346.29    25772.10    438.24 o 
   2   0   6      235.98      243.61      7.20 o 
   4   0   6     1253.38     1302.80     21.44 o 
   6   0   6     2518.05     2454.23     45.16 o 
   8   0   6      171.11      159.60      9.47 o 
  10   0   6     3381.14     3479.41     80.23 o 
  12   0   6     1087.62     1197.51     35.47 o 
 -17   1   6      209.78      234.73     17.59 o 
 -16   1   6      257.78      255.70     13.39 o 
 -15   1   6     1303.14     1339.75     25.28 o 
 -14   1   6       16.36       14.56      2.43 o 
 -13   1   6     2312.96     2366.45     31.72 o 
 -12   1   6      240.53      243.21      5.92 o 
 -11   1   6      716.00      683.79      9.55 o 
 -10   1   6      152.36      156.76      3.66 o 
  -9   1   6     7791.65     8213.48     84.60 o 
  -8   1   6      166.37      149.62      3.16 o 
  -7   1   6      858.92      997.46     11.81 o 
  -6   1   6     1662.72     1667.79     18.36 o 
  -5   1   6     4104.36     3955.15     44.28 o 
  -4   1   6      315.19      365.18      5.45 o 
  -3   1   6      849.76      776.82      9.86 o 
  -2   1   6       97.09       76.43      1.87 o 
  -1   1   6    15562.09    15747.92    159.06 o 
   0   1   6      229.58      285.34      4.27 o 
   1   1   6     8120.53     8334.00     85.10 o 
   2   1   6     1217.62     1176.71     13.55 o 
   3   1   6     3360.24     3637.87     41.32 o 
   4   1   6      190.55      176.95      5.40 o 
   5   1   6     6528.66     6740.02     74.96 o 
   6   1   6       82.13       79.96      2.91 o 
   7   1   6      530.67      513.18     10.56 o 
   8   1   6       32.10       30.75      2.93 o 
   9   1   6     1674.07     1605.42     29.15 o 
  10   1   6       91.41       85.82      5.71 o 
  11   1   6      806.55      831.46     18.79 o 
  12   1   6      306.23      283.23     10.20 o 
  13   1   6       74.97       77.93      6.47 o 
 -17   2   6      358.45      357.68     23.94 o 
 -16   2   6      168.55      159.84     10.32 o 
 -15   2   6       88.73       74.19      5.19 o 
 -14   2   6     1447.50     1494.22     24.17 o 
 -13   2   6     1716.68     1588.46     24.96 o 
 -12   2   6       84.73       86.51      5.02 o 
 -11   2   6     5075.71     5284.14     65.08 o 
 -10   2   6     1271.05     1284.37     15.46 o 
  -9   2   6      507.99      498.97      7.18 o 
  -8   2   6      784.17      789.95      9.98 o 
  -7   2   6     2856.61     2850.73     30.55 o 
  -6   2   6     1892.71     2000.24     21.81 o 
  -5   2   6      760.66      760.11      9.15 o 
  -4   2   6     3031.30     3011.40     31.73 o 
  -3   2   6      278.93      194.03      3.18 o 
  -2   2   6       36.66       36.82      1.46 o 
  -1   2   6     7287.09     7607.96     77.73 o 
   0   2   6     4543.87     4433.60     46.06 o 
   1   2   6     1021.18      925.51     11.68 o 
   2   2   6      258.61      265.79      4.42 o 
   3   2   6     3153.45     3246.85     37.23 o 
   4   2   6     1353.09     1373.55     17.35 o 
   5   2   6       72.95       71.95      3.72 o 
   6   2   6     3539.83     3545.40     49.21 o 
   7   2   6     1647.25     1644.81     23.12 o 
   8   2   6        1.54        3.76      2.12 o 
   9   2   6      965.51      955.50     17.38 o 
  10   2   6      311.95      292.24      9.33 o 
  11   2   6       74.17       71.27      7.25 o 
  12   2   6      656.93      668.74     21.61 o 
 -16   3   6      768.33      800.14     18.27 o 
 -15   3   6      418.10      439.55     20.90 o 
 -14   3   6       38.04       44.05      4.30 o 
 -13   3   6     1410.34     1384.19     22.64 o 
 -12   3   6      942.11      939.87     16.50 o 
 -11   3   6      551.99      545.77     10.93 o 
 -10   3   6      319.80      321.52      7.62 o 
  -9   3   6     2344.28     2497.48     32.21 o 
  -8   3   6      922.76      896.75     29.56 o 
  -7   3   6       17.41       24.33      1.68 o 
  -6   3   6     3297.87     3300.31     35.06 o 
  -5   3   6     1736.07     1755.60     20.93 o 
  -4   3   6     1093.93     1046.09     13.23 o 
  -3   3   6     7210.11     7611.31     78.03 o 
  -2   3   6     2513.79     2384.72     25.67 o 
  -1   3   6     2913.26     2889.14     30.78 o 
   0   3   6      521.33      498.12      7.45 o 
   1   3   6       14.22       16.33      1.18 o 
   2   3   6     5266.38     5323.47     59.48 o 
   3   3   6      431.06      463.54      7.35 o 
   4   3   6       79.85       58.40      2.94 o 
   5   3   6     1024.18      992.12     29.26 o 
   6   3   6      641.21      626.36     13.04 o 
   7   3   6       15.76       13.71      2.14 o 
   8   3   6     1395.68     1391.89     20.74 o 
   9   3   6      938.58      879.53     16.53 o 
  10   3   6       30.37       31.61      3.62 o 
  11   3   6      151.81      150.30      6.47 o 
  12   3   6      941.24      903.91     20.61 o 
 -16   4   6       40.53       34.52      4.44 o 
 -15   4   6      562.03      596.34     15.07 o 
 -14   4   6       75.79       80.28      5.53 o 
 -13   4   6      979.14      928.99     19.31 o 
 -12   4   6       38.18       39.59      3.54 o 
 -11   4   6     4983.71     5260.73     71.80 o 
 -10   4   6       51.32       51.15      3.44 o 
  -9   4   6     1389.47     1410.18     30.29 o 
  -8   4   6        2.25        4.70      1.49 o 
  -7   4   6     2895.96     3005.19     37.68 o 
  -6   4   6      233.74      227.07      4.60 o 
  -5   4   6     1024.73     1179.15     15.11 o 
  -4   4   6        9.06        6.04      1.19 o 
  -3   4   6     1535.06     1333.44     16.65 o 
  -2   4   6        4.05        3.21      0.87 o 
  -1   4   6     5668.14     5891.89     61.18 o 
   0   4   6      232.71      225.88      4.07 o 
   1   4   6     1931.42     1860.61     20.91 o 
   2   4   6      141.01      130.19      3.64 o 
   3   4   6     4798.54     4809.60     95.79 o 
   4   4   6      248.62      247.67      6.46 o 
   5   4   6       95.40      105.01      4.03 o 
   6   4   6      469.44      451.07      9.07 o 
   7   4   6     1974.64     1923.41     32.88 o 
   8   4   6        7.05        8.17      2.15 o 
   9   4   6      894.69      904.80     15.53 o 
  10   4   6       25.62       30.81      3.66 o 
  11   4   6      159.59      148.42      6.62 o 
 -15   5   6       52.44       62.28      6.95 o 
 -14   5   6        2.12        3.97      2.96 o 
 -13   5   6      288.14      277.32      9.44 o 
 -12   5   6     3193.83     3164.75     51.79 o 
 -11   5   6       23.68       27.55      3.15 o 
 -10   5   6       64.82       66.69      4.04 o 
  -9   5   6     1485.95     1474.00     23.51 o 
  -8   5   6      268.11      277.20      7.31 o 
  -7   5   6       11.27       15.32      3.09 o 
  -6   5   6     1640.51     1654.51     20.76 o 
  -5   5   6        8.47        8.73      1.42 o 
  -4   5   6     1091.55     1010.89     17.15 o 
  -3   5   6        4.18        1.93      1.09 o 
  -2   5   6     7022.18     7367.64    109.38 o 
  -1   5   6        8.47        8.15      1.32 o 
   0   5   6       44.73       41.08      2.21 o 
   1   5   6        0.27        3.67      1.50 o 
   2   5   6     5063.88     5206.43     83.82 o 
   3   5   6      173.09      159.69      4.79 o 
   4   5   6     1049.39     1044.66     16.05 o 
   5   5   6      164.54      161.62      5.89 o 
   6   5   6      929.09      915.74     21.99 o 
   7   5   6      636.91      612.60     11.61 o 
   8   5   6     3427.47     3406.43     45.00 o 
   9   5   6       19.40       24.64      3.03 o 
  10   5   6      104.61      109.38      5.25 o 
  11   5   6        0.92        1.34      2.69 o 
 -14   6   6      249.47      241.46      9.49 o 
 -13   6   6      440.29      444.70     12.79 o 
 -12   6   6      114.20       97.10      5.85 o 
 -11   6   6      991.59     1000.18     20.76 o 
 -10   6   6      636.72      611.91     12.88 o 
  -9   6   6      355.62      308.74      9.18 o 
  -8   6   6      193.06      196.77      7.28 o 
  -7   6   6     1458.32     1472.16     26.42 o 
  -6   6   6       92.91       97.29      4.47 o 
  -5   6   6      352.03      351.46      7.99 o 
  -4   6   6     1490.26     1487.03     20.96 o 
  -3   6   6     2031.05     2010.31     39.15 o 
  -2   6   6       84.32       85.77      3.52 o 
  -1   6   6      747.92      789.67     11.57 o 
   0   6   6      975.28     1064.92     17.66 o 
   1   6   6      592.31      564.48     11.17 o 
   2   6   6      310.51      306.65      7.74 o 
   3   6   6     1553.91     1509.33     23.92 o 
   4   6   6     1030.20     1011.41     17.85 o 
   5   6   6      322.75      296.64      7.34 o 
   6   6   6       71.34       73.75      4.09 o 
   7   6   6      873.35      844.65     14.89 o 
   8   6   6       62.87       56.80      4.36 o 
   9   6   6      104.19      127.97      6.20 o 
  10   6   6      172.29      179.79      9.27 o 
 -13   7   6      337.86      306.49     15.91 o 
 -12   7   6      426.02      422.80     21.90 o 
 -11   7   6      452.64      459.83     12.94 o 
 -10   7   6      243.27      229.99      8.60 o 
  -9   7   6     1069.24     1042.23     24.48 o 
  -8   7   6      833.57      801.52     15.50 o 
  -7   7   6      126.47      108.64      7.27 o 
  -6   7   6      448.44      448.66     10.24 o 
  -5   7   6      322.07      333.59      8.44 o 
  -4   7   6      325.61      336.82      8.61 o 
  -3   7   6        8.61       11.60      1.79 o 
  -2   7   6      484.45      524.41      9.04 o 
  -1   7   6       43.80       51.07      5.09 o 
   0   7   6       52.20       48.32      3.57 o 
   1   7   6     1860.70     1895.46     29.09 o 
   2   7   6     3575.43     3613.65     51.11 o 
   3   7   6       94.94       85.87      4.61 o 
   4   7   6      798.66      831.54     17.89 o 
   5   7   6      720.29      673.02     15.68 o 
   6   7   6      180.19      158.49      7.22 o 
   7   7   6        7.41       11.18      3.17 o 
   8   7   6      699.56      719.00     17.34 o 
 -11   8   6       85.54       89.83      6.42 o 
 -10   8   6      851.45      837.37     19.19 o 
  -9   8   6       26.86       28.44      4.05 o 
  -8   8   6      448.10      486.02     14.55 o 
  -7   8   6      271.16      280.25      8.40 o 
  -6   8   6       69.89       69.40      4.41 o 
  -5   8   6       11.37       10.12      2.59 o 
  -4   8   6     2570.68     2677.66     41.47 o 
  -3   8   6      365.43      361.81      8.26 o 
  -2   8   6      125.49      112.17      5.09 o 
  -1   8   6      216.77      211.09      6.87 o 
   0   8   6     1276.37     1321.39     24.88 o 
   1   8   6       19.09       19.78      3.27 o 
   2   8   6      437.78      412.50     14.46 o 
   3   8   6        5.04        2.88      2.44 o 
   4   8   6      405.58      379.51     11.31 o 
   5   8   6        6.71        5.52      3.06 o 
   6   8   6      621.60      631.23     18.86 o 
  -8   9   6        0.82        4.84      3.09 o 
  -7   9   6       14.42       14.23      3.23 o 
  -6   9   6        1.56        3.65      2.59 o 
  -5   9   6      930.04      978.41     20.66 o 
  -4   9   6        5.45        5.93      3.40 o 
  -3   9   6      539.82      546.77     37.19 o 
  -2   9   6       32.45       30.06      8.25 o 
  -1   9   6      221.22      243.98     13.02 o 
   0   9   6        1.01       -2.42      2.42 o 
   1   9   6     1225.80     1261.73     25.05 o 
   2   9   6        3.98        6.45      3.24 o 
   3   9   6      177.44      162.46      7.66 o 
   4   9   6       25.95       21.81      4.34 o 
 -17   0   7     3064.20     3495.62    116.93 o 
 -15   0   7        8.18       14.71      4.57 o 
 -13   0   7     1692.17     1782.09     35.22 o 
 -11   0   7      824.05      813.67     15.32 o 
  -9   0   7     2019.62     1994.42     31.54 o 
  -7   0   7     6178.95     6454.91     94.15 o 
  -5   0   7      491.44      477.38      9.83 o 
  -3   0   7     6779.33     6653.30     96.36 o 
  -1   0   7     1676.69     1962.12     30.12 o 
   1   0   7    18613.31    19346.51    276.48 o 
   3   0   7     7231.77     7500.15    109.39 o 
   5   0   7      717.34      762.32     20.78 o 
   7   0   7     2869.06     2802.03     69.12 o 
   9   0   7      105.50      108.17      8.36 o 
  11   0   7     1178.12     1153.14     34.05 o 
 -17   1   7       13.78       22.35      5.65 o 
 -16   1   7     1025.87     1029.57     24.55 o 
 -15   1   7       41.87       45.41      4.36 o 
 -14   1   7     1237.94     1227.61     20.67 o 
 -13   1   7        7.98       10.87      2.32 o 
 -12   1   7     1502.10     1495.03     20.99 o 
 -11   1   7     2615.99     2720.74     32.44 o 
 -10   1   7      186.60      170.38      4.13 o 
  -9   1   7       80.46       75.51      2.46 o 
  -8   1   7     1654.85     1535.90     17.47 o 
  -7   1   7     1006.58     1163.37     13.65 o 
  -6   1   7       48.28       35.95      1.73 o 
  -5   1   7      501.81      486.20      7.03 o 
  -4   1   7     1266.26     1176.71     14.45 o 
  -3   1   7     1734.90     1866.67     20.22 o 
  -2   1   7     5988.37     5967.09     61.32 o 
  -1   1   7     8633.67     9295.59     94.70 o 
   0   1   7     1263.93     1295.14     14.73 o 
   1   1   7       10.13       16.28      1.23 o 
   2   1   7     4388.68     4320.19     45.32 o 
   3   1   7        6.75       16.72      1.47 o 
   4   1   7     2174.11     2355.82     28.03 o 
   5   1   7        0.68        1.05      1.12 o 
   6   1   7     2051.56     2006.11     29.90 o 
   7   1   7      106.04       91.64      4.42 o 
   8   1   7     2239.35     2296.34     34.47 o 
   9   1   7     1611.76     1606.90     29.60 o 
  10   1   7        0.28        5.41      2.75 o 
  11   1   7      128.18      138.98      7.36 o 
  12   1   7     1105.66     1112.37     24.01 o 
 -17   2   7      983.37     1035.83     62.44 o 
 -16   2   7      507.89      490.29     18.88 o 
 -15   2   7       13.55       13.59      5.44 o 
 -14   2   7      817.31      819.24     17.36 o 
 -13   2   7     1592.93     1707.14     26.51 o 
 -12   2   7       40.77       35.96      2.98 o 
 -11   2   7     1951.40     1963.74     24.36 o 
 -10   2   7     1964.56     1968.71     24.15 o 
  -9   2   7      895.28      872.92     16.28 o 
  -8   2   7        0.71        2.10      0.97 o 
  -7   2   7     1645.63     1599.05     19.55 o 
  -6   2   7     1149.86     1093.77     13.91 o 
  -5   2   7      728.60      711.85      9.64 o 
  -4   2   7     1275.15     1260.52     15.82 o 
  -3   2   7     5574.09     5769.94     59.51 o 
  -2   2   7     1459.23     1388.05     15.60 o 
  -1   2   7      875.11      827.32     10.01 o 
   0   2   7     1114.76     1013.87     11.99 o 
   1   2   7     4543.18     4687.70     48.97 o 
   2   2   7      157.40      176.57      3.91 o 
   3   2   7      898.73      846.15     12.57 o 
   4   2   7     2238.34     2269.10     50.78 o 
   5   2   7      719.06      723.62     29.88 o 
   6   2   7      241.43      241.31      6.03 o 
   7   2   7     2442.46     2408.94     35.61 o 
   8   2   7      157.33      138.87      5.53 o 
   9   2   7      204.86      190.90      6.72 o 
  10   2   7        2.19        1.23      2.39 o 
  11   2   7      606.26      593.65     15.47 o 
  12   2   7       22.78       18.97      4.04 o 
 -16   3   7       92.96      112.20      9.09 o 
 -15   3   7     1361.33     1416.29     31.52 o 
 -14   3   7      919.51      906.99     16.85 o 
 -13   3   7       12.83       12.18      2.56 o 
 -12   3   7      119.56      105.15      4.72 o 
 -11   3   7      661.12      641.95     12.30 o 
 -10   3   7       12.97        8.90      2.01 o 
  -9   3   7     1878.41     1910.27     33.02 o 
  -8   3   7     2512.83     2607.26     33.43 o 
  -7   3   7      357.07      314.45      6.32 o 
  -6   3   7       47.81       61.05      2.74 o 
  -5   3   7     7399.58     8053.75     88.30 o 
  -4   3   7      752.40      756.62      9.39 o 
  -3   3   7      185.23      209.90      3.66 o 
  -2   3   7      601.61      541.66      7.61 o 
  -1   3   7     2986.98     3067.01     32.75 o 
   0   3   7        2.42        6.33      0.98 o 
   1   3   7     2489.41     2519.25     29.24 o 
   2   3   7      621.46      638.89      9.37 o 
   3   3   7     2926.65     2724.82     96.27 o 
   4   3   7      319.69      303.04     11.56 o 
   5   3   7     2319.12     2377.29     31.54 o 
   6   3   7      649.45      609.64     13.17 o 
   7   3   7       88.72       87.86      4.10 o 
   8   3   7      159.47      153.87      5.99 o 
   9   3   7     1794.04     1687.06     27.54 o 
  10   3   7        0.11        3.50      2.40 o 
  11   3   7      950.77      927.54     20.75 o 
 -16   4   7      783.29      797.54     21.89 o 
 -15   4   7        2.26        1.97      2.72 o 
 -14   4   7     1729.35     1690.95     30.96 o 
 -13   4   7      203.94      194.41      6.68 o 
 -12   4   7      479.65      486.21     10.77 o 
 -11   4   7       35.10       26.88      2.92 o 
 -10   4   7     2543.33     2561.70     37.26 o 
  -9   4   7        0.90        0.86      1.59 o 
  -8   4   7        0.40        1.30      1.68 o 
  -7   4   7      797.53      765.98     22.94 o 
  -6   4   7     1805.63     1759.75     32.43 o 
  -5   4   7       33.80       26.70      2.02 o 
  -4   4   7     2635.98     2719.30     31.69 o 
  -3   4   7      124.11      133.87      3.42 o 
  -2   4   7     2390.51     2362.55     27.83 o 
  -1   4   7      570.54      585.14      7.99 o 
   0   4   7     3717.01     3742.61     42.55 o 
   1   4   7        2.40        5.64      1.40 o 
   2   4   7       13.49        2.96      1.43 o 
   3   4   7       93.03       81.47      3.47 o 
   4   4   7     2653.67     2623.40     34.40 o 
   5   4   7       37.41       35.12      2.81 o 
   6   4   7      331.71      341.17      7.79 o 
   7   4   7      106.67      106.99      5.22 o 
   8   4   7      575.81      569.79     11.28 o 
   9   4   7       18.21       20.69      3.21 o 
  10   4   7      850.90      831.37     17.17 o 
  11   4   7       63.33       55.16      4.68 o 
 -15   5   7     1143.50     1147.19     24.02 o 
 -14   5   7       74.70       78.06      5.60 o 
 -13   5   7      211.03      201.66      9.03 o 
 -12   5   7      212.77      192.92      6.78 o 
 -11   5   7      411.45      411.61      9.85 o 
 -10   5   7        1.19        1.75      2.02 o 
  -9   5   7      707.93      738.46     14.01 o 
  -8   5   7      655.85      625.41     12.27 o 
  -7   5   7      463.55      457.13      8.69 o 
  -6   5   7      166.54      172.25      5.89 o 
  -5   5   7     2502.17     2591.35     37.20 o 
  -4   5   7      317.82      325.06      8.16 o 
  -3   5   7        1.17        1.28      1.17 o 
  -2   5   7      526.74      525.44      8.33 o 
  -1   5   7     5033.96     5220.23     66.22 o 
   0   5   7       26.29       31.99      2.36 o 
   1   5   7     1356.84     1359.28     21.28 o 
   2   5   7      293.47      279.40      6.43 o 
   3   5   7     2854.66     2769.48     36.24 o 
   4   5   7        2.24        3.22      1.80 o 
   5   5   7     2780.34     2768.55     36.85 o 
   6   5   7       16.34       15.37      2.52 o 
   7   5   7      470.03      453.27     10.46 o 
   8   5   7      542.95      532.56     11.14 o 
   9   5   7     1327.53     1292.21     23.63 o 
  10   5   7        0.17       -0.47      2.50 o 
 -14   6   7      333.76      325.55     10.92 o 
 -13   6   7      358.10      327.83     11.27 o 
 -12   6   7      302.35      290.60     14.09 o 
 -11   6   7      189.47      168.29      7.41 o 
 -10   6   7     1991.26     1992.55     31.09 o 
  -9   6   7       29.72       31.63      3.35 o 
  -8   6   7      147.95      150.91      5.70 o 
  -7   6   7      249.79      233.62      6.88 o 
  -6   6   7     1576.68     1581.73     22.46 o 
  -5   6   7        0.14       -1.29      1.29 o 
  -4   6   7      615.29      655.74     11.25 o 
  -3   6   7     1108.84     1134.26     15.52 o 
  -2   6   7      980.81      987.63     13.86 o 
  -1   6   7      110.14      104.27      3.85 o 
   0   6   7     1581.95     1566.17     38.05 o 
   1   6   7      278.13      262.48      7.16 o 
   2   6   7       21.93       26.25      2.81 o 
   3   6   7        9.74       11.72      2.42 o 
   4   6   7     2117.68     2126.39     32.54 o 
   5   6   7      174.48      167.27      6.18 o 
   6   6   7      158.15      161.21      8.50 o 
   7   6   7      118.74      120.60      5.30 o 
   8   6   7      427.22      407.80      9.80 o 
   9   6   7      128.07      124.37      6.28 o 
 -12   7   7      435.00      468.97     13.38 o 
 -11   7   7      123.97      138.75      6.91 o 
 -10   7   7       76.97       76.92      4.82 o 
  -9   7   7      353.26      347.95      9.41 o 
  -8   7   7      815.63      755.79     14.93 o 
  -7   7   7      178.67      165.04      6.11 o 
  -6   7   7      555.04      555.99     11.83 o 
  -5   7   7      323.90      326.75      9.34 o 
  -4   7   7      839.86      857.06     14.13 o 
  -3   7   7      489.21      468.42      9.27 o 
  -2   7   7      350.44      349.57      8.39 o 
  -1   7   7     1045.66     1032.07     17.85 o 
   0   7   7       25.30       21.00      2.74 o 
   1   7   7     1076.75     1095.20     19.07 o 
   2   7   7     3161.98     3245.05     46.76 o 
   3   7   7      537.74      536.18     11.82 o 
   4   7   7      141.03      151.19      6.02 o 
   5   7   7      867.97      886.45     19.19 o 
   6   7   7      247.01      232.61      8.82 o 
   7   7   7        9.08       15.18      3.71 o 
 -11   8   7      368.87      365.77     16.75 o 
 -10   8   7      188.89      194.08     13.86 o 
  -9   8   7      414.19      419.31     10.91 o 
  -8   8   7        1.26        1.12      2.47 o 
  -7   8   7     1012.00     1003.36     18.59 o 
  -6   8   7      269.30      277.47      8.28 o 
  -5   8   7      108.16       89.31      4.84 o 
  -4   8   7      428.43      412.50     15.75 o 
  -3   8   7     1382.32     1510.23     31.07 o 
  -2   8   7       54.54       49.99      4.35 o 
  -1   8   7      137.78      131.11      6.20 o 
   0   8   7       50.52       51.32      4.04 o 
   1   8   7      724.34      718.06     16.37 o 
   2   8   7       10.70        9.17      2.89 o 
   3   8   7      439.69      456.26     12.61 o 
   4   8   7       92.45       83.23      6.03 o 
   5   8   7       29.45       22.74      3.95 o 
   6   8   7       48.55       52.35      6.20 o 
  -8   9   7      643.84      644.40     19.80 o 
  -7   9   7       55.10       55.95      8.87 o 
  -6   9   7      314.04      296.24      9.02 o 
  -5   9   7       15.58       15.34      3.58 o 
  -4   9   7      898.99      864.58     27.16 o 
  -3   9   7        1.73       -2.88      3.38 o 
  -2   9   7      863.64      843.51     50.31 o 
  -1   9   7       20.54       25.21      5.76 o 
   0   9   7       47.46       35.88      5.19 o 
   1   9   7        6.16        5.51      3.50 o 
   2   9   7      936.62      956.08     21.04 o 
   3   9   7        5.67        8.98      4.30 o 
 -16   0   8     1681.15     1752.78     45.13 o 
 -14   0   8      566.82      561.56     16.44 o 
 -12   0   8      219.33      230.23      8.12 o 
 -10   0   8      615.28      585.18     14.04 o 
  -8   0   8       80.13      102.74      4.40 o 
  -6   0   8     1190.03     1037.88     17.12 o 
  -4   0   8     3779.56     3855.53     56.99 o 
  -2   0   8    11775.15    12142.72    174.27 o 
   0   0   8       19.23       40.32      2.70 o 
   2   0   8     1636.26     1692.04     27.16 o 
   4   0   8     5198.41     5144.32     89.03 o 
   6   0   8      959.07      948.49     21.01 o 
   8   0   8     2508.07     2541.07     60.68 o 
  10   0   8      934.73      934.85     44.16 o 
 -17   1   8      340.42      324.66     22.55 o 
 -16   1   8       16.76       16.60      4.10 o 
 -15   1   8     1670.96     1788.21     31.82 o 
 -14   1   8      409.42      380.66      9.23 o 
 -13   1   8     1024.05     1013.31     15.84 o 
 -12   1   8      123.24      119.92      6.04 o 
 -11   1   8     2097.50     2163.90     28.90 o 
 -10   1   8      189.96      184.35      4.62 o 
  -9   1   8      304.79      313.30      5.76 o 
  -8   1   8     1320.61     1318.71     16.68 o 
  -7   1   8     5663.58     5719.92     63.83 o 
  -6   1   8      211.80      255.76      4.67 o 
  -5   1   8     1508.38     1484.24     19.43 o 
  -4   1   8      371.35      390.87      6.06 o 
  -3   1   8     2115.67     2211.34     23.88 o 
  -2   1   8      102.45       83.09      2.72 o 
  -1   1   8    14970.08    16085.41    162.81 o 
   0   1   8     3140.16     3446.93     36.52 o 
   1   1   8      325.13      305.60      6.08 o 
   2   1   8      864.47      818.56     10.37 o 
   3   1   8     3976.97     4000.88     47.76 o 
   4   1   8       63.62       61.71      2.74 o 
   5   1   8     2888.02     3071.82     39.37 o 
   6   1   8        2.06        3.87      1.87 o 
   7   1   8      363.61      331.66      8.40 o 
   8   1   8      173.56      164.00      7.08 o 
   9   1   8     1072.19     1076.81     22.12 o 
  10   1   8      318.55      283.78     10.06 o 
  11   1   8        0.03       -2.29      3.01 o 
 -17   2   8      195.87      204.50     12.96 o 
 -16   2   8      842.96      886.26     23.85 o 
 -15   2   8       92.85      104.68      5.86 o 
 -14   2   8       59.43       61.69      4.52 o 
 -13   2   8       17.30       31.93      5.13 o 
 -12   2   8       11.20       16.67      2.49 o 
 -11   2   8      112.39      114.11      4.31 o 
 -10   2   8     1967.74     2021.20     26.89 o 
  -9   2   8     1496.82     1545.78     20.96 o 
  -8   2   8      211.62      198.52      5.17 o 
  -7   2   8     1398.17     1454.73     18.12 o 
  -6   2   8      395.63      299.09      6.80 o 
  -5   2   8     1054.05     1031.90     16.18 o 
  -4   2   8      293.14      317.75      5.40 o 
  -3   2   8     2384.85     2305.65     24.97 o 
  -2   2   8     6336.94     6543.48     67.47 o 
  -1   2   8      197.45      247.59      4.24 o 
   0   2   8     1055.33      888.33     10.92 o 
   1   2   8      900.57      904.76     11.21 o 
   2   2   8      681.34      665.22      9.77 o 
   3   2   8      889.44      881.89     12.30 o 
   4   2   8     2841.11     2791.90     59.42 o 
   5   2   8      408.38      406.37      8.18 o 
   6   2   8       62.41       68.17      4.01 o 
   7   2   8      364.57      348.87      9.99 o 
   8   2   8     1426.36     1421.99     26.76 o 
   9   2   8       48.14       49.81      6.90 o 
  10   2   8      434.12      437.78     12.67 o 
  11   2   8      493.90      496.74     14.17 o 
 -16   3   8       23.92       21.18      4.39 o 
 -15   3   8      451.74      447.99     12.27 o 
 -14   3   8     1876.98     1880.16     33.39 o 
 -13   3   8      119.08      123.19      5.29 o 
 -12   3   8      983.77      966.41     16.94 o 
 -11   3   8      778.15      741.23     13.69 o 
 -10   3   8      497.87      489.02      9.03 o 
  -9   3   8       14.88       19.09      2.03 o 
  -8   3   8     2940.93     3052.60     38.77 o 
  -7   3   8     1496.25     1497.52     31.31 o 
  -6   3   8       27.57       43.96      3.65 o 
  -5   3   8     1780.08     1782.94     23.61 o 
  -4   3   8     7756.20     8217.81     84.44 o 
  -3   3   8      668.72      765.88      9.65 o 
  -2   3   8     1036.59      959.21     11.65 o 
  -1   3   8     2765.55     2792.45     30.21 o 
   0   3   8     4808.81     4988.89     52.32 o 
   1   3   8       16.29       17.72      1.58 o 
   2   3   8     2219.58     2241.40     29.94 o 
   3   3   8       17.19       22.00      2.42 o 
   4   3   8       69.50       65.56      3.59 o 
   5   3   8      715.10      722.03     12.31 o 
   6   3   8     1588.99     1589.71     24.19 o 
   7   3   8      127.81      123.19      5.34 o 
   8   3   8      533.68      538.57     12.08 o 
   9   3   8      262.31      273.34      8.34 o 
  10   3   8      371.31      392.98     10.59 o 
  11   3   8        0.51        0.62      3.15 o 
 -16   4   8        3.79        5.94      3.50 o 
 -15   4   8      295.98      279.53     11.30 o 
 -14   4   8        5.85        7.71      2.66 o 
 -13   4   8     1403.72     1422.72     23.65 o 
 -12   4   8      490.58      493.34     13.93 o 
 -11   4   8       24.21       20.59      2.68 o 
 -10   4   8       73.10       62.15      3.81 o 
  -9   4   8      366.21      360.78      7.49 o 
  -8   4   8      333.52      333.04      7.08 o 
  -7   4   8      621.89      591.91     13.50 o 
  -6   4   8       16.59       24.67      2.15 o 
  -5   4   8     1309.23     1273.47     18.01 o 
  -4   4   8      266.26      276.51      7.37 o 
  -3   4   8     6298.38     6388.43    106.23 o 
  -2   4   8     1533.05     1692.25     28.44 o 
  -1   4   8       50.93       50.36      2.19 o 
   0   4   8      126.81      119.44      3.43 o 
   1   4   8     1558.29     1532.98     19.43 o 
   2   4   8       18.57       17.58      2.11 o 
   3   4   8     1404.83     1469.38     20.94 o 
   4   4   8      213.12      218.69      5.90 o 
   5   4   8     1042.41     1001.77     15.94 o 
   6   4   8        6.16        5.05      1.97 o 
   7   4   8     1733.58     1735.04     27.28 o 
   8   4   8      118.77      115.50      5.64 o 
   9   4   8       79.09       68.15      4.80 o 
  10   4   8        6.84        5.08      2.88 o 
 -15   5   8       72.75       81.95     10.08 o 
 -14   5   8      797.38      821.23     18.66 o 
 -13   5   8       34.67       36.36      3.69 o 
 -12   5   8      724.99      691.00     14.07 o 
 -11   5   8       81.15       77.03      4.57 o 
 -10   5   8      950.26      950.48     17.13 o 
  -9   5   8      179.18      181.19      6.13 o 
  -8   5   8     1189.89     1212.21     20.12 o 
  -7   5   8       33.08       36.92      2.68 o 
  -6   5   8       99.07       94.09      4.90 o 
  -5   5   8       79.64       70.66      3.58 o 
  -4   5   8     4994.36     5112.26     62.90 o 
  -3   5   8      211.34      203.63      5.21 o 
  -2   5   8     1198.96     1267.37     18.97 o 
  -1   5   8      544.73      533.25      9.41 o 
   0   5   8     4854.31     4982.08     61.15 o 
   1   5   8        0.65        4.08      1.82 o 
   2   5   8      912.01      950.02     16.46 o 
   3   5   8      501.28      491.32      9.53 o 
   4   5   8      103.36       99.83      4.34 o 
   5   5   8        1.82        2.38      1.88 o 
   6   5   8     2092.68     2097.33     38.15 o 
   7   5   8       60.18       64.15      4.07 o 
   8   5   8      730.77      751.34     14.10 o 
   9   5   8      131.71      136.67      9.27 o 
 -14   6   8       55.76       47.24      5.02 o 
 -13   6   8      664.80      635.75     15.88 o 
 -12   6   8      118.91      127.98      5.94 o 
 -11   6   8       36.60       29.91      3.39 o 
 -10   6   8       83.92       89.45      4.93 o 
  -9   6   8     1434.67     1397.40     23.22 o 
  -8   6   8      436.15      393.96      9.51 o 
  -7   6   8      441.81      426.28      9.76 o 
  -6   6   8      306.77      309.07      7.13 o 
  -5   6   8       38.67       35.24      2.73 o 
  -4   6   8       16.98       18.79      3.01 o 
  -3   6   8      800.30      758.02     12.58 o 
  -2   6   8     1286.26     1276.64     20.69 o 
  -1   6   8      102.57       88.90      5.21 o 
   0   6   8        1.17       -0.10      2.16 o 
   1   6   8     3797.33     3955.86     55.17 o 
   2   6   8        0.06        1.27      1.94 o 
   3   6   8      772.48      850.49     16.12 o 
   4   6   8      212.96      204.91      6.82 o 
   5   6   8      444.48      443.08     10.69 o 
   6   6   8       95.90       94.11      5.06 o 
   7   6   8      461.44      470.75     11.58 o 
   8   6   8      241.75      233.00      7.42 o 
 -12   7   8       53.79       48.28      4.96 o 
 -11   7   8      556.75      549.91     12.88 o 
 -10   7   8      173.53      159.26      6.55 o 
  -9   7   8       90.23       89.72      5.02 o 
  -8   7   8      515.00      493.75     11.43 o 
  -7   7   8     1101.89     1089.84     19.33 o 
  -6   7   8       49.90       49.34      3.71 o 
  -5   7   8     1655.03     1650.80     23.80 o 
  -4   7   8     1233.31     1229.46     18.77 o 
  -3   7   8      249.18      245.31      9.60 o 
  -2   7   8        2.23       -1.05      2.12 o 
  -1   7   8      639.80      637.07     14.64 o 
   0   7   8      664.59      645.33     13.09 o 
   1   7   8      439.58      465.84     10.72 o 
   2   7   8      746.56      795.45     15.47 o 
   3   7   8      793.29      787.64     17.74 o 
   4   7   8        2.10        0.32      2.29 o 
   5   7   8      317.58      337.37     15.14 o 
   6   7   8      674.36      633.22     22.62 o 
   7   7   8       59.73       60.11      6.07 o 
 -10   8   8      559.92      540.35     14.59 o 
  -9   8   8       55.65       55.65      4.86 o 
  -8   8   8      141.78      149.20      6.32 o 
  -7   8   8       60.33       51.70      4.19 o 
  -6   8   8      635.16      696.50     14.43 o 
  -5   8   8       39.07       35.90      3.58 o 
  -4   8   8      153.98      150.08      5.95 o 
  -3   8   8      491.84      493.11     15.62 o 
  -2   8   8     1314.12     1302.57     25.13 o 
  -1   8   8       11.08        9.40      2.86 o 
   0   8   8      559.03      567.07     14.27 o 
   1   8   8      115.77      123.13      6.49 o 
   2   8   8      525.44      493.27     13.28 o 
   3   8   8        0.86        1.08      2.80 o 
   4   8   8      503.33      484.77     15.81 o 
   5   8   8       93.39      104.83      9.46 o 
  -7   9   8      439.45      429.09     12.28 o 
  -6   9   8       83.36       65.83      4.92 o 
  -5   9   8      828.86      858.89     29.56 o 
  -4   9   8       13.06       22.61      6.20 o 
  -3   9   8      168.46      154.49     10.67 o 
  -2   9   8        3.56        5.89      3.49 o 
  -1   9   8      813.63      812.63     21.76 o 
   0   9   8       16.28        5.49      6.61 o 
   1   9   8      184.65      184.08      9.67 o 
 -17   0   9      419.09      453.78     25.40 o 
 -15   0   9      975.53      971.33     28.18 o 
 -13   0   9      243.56      264.75      9.29 o 
 -11   0   9      501.86      523.31     13.43 o 
  -9   0   9      933.92      849.13     18.50 o 
  -7   0   9      661.54      729.61     16.05 o 
  -5   0   9     3179.89     3325.91     49.79 o 
  -3   0   9       55.61       41.06      2.48 o 
  -1   0   9    29252.12    30444.18    570.27 o 
   1   0   9     1996.40     2000.20     31.63 o 
   3   0   9     1078.24     1085.06     38.76 o 
   5   0   9     3932.22     3977.04     70.82 o 
   7   0   9     1142.44     1185.22     32.55 o 
   9   0   9     1008.02     1033.60     31.05 o 
  11   0   9      646.16      655.68     24.15 o 
 -17   1   9      119.92      133.60      9.12 o 
 -16   1   9       91.60      101.24      8.84 o 
 -15   1   9       35.03       34.19      3.98 o 
 -14   1   9      808.74      873.91     18.11 o 
 -13   1   9        6.64        8.16      1.90 o 
 -12   1   9      230.53      202.94      5.51 o 
 -11   1   9        0.43        2.29      1.54 o 
 -10   1   9     1394.61     1427.26     21.98 o 
  -9   1   9      276.04      293.04      6.81 o 
  -8   1   9     5192.22     5263.90    108.54 o 
  -7   1   9     1796.01     1789.93     21.76 o 
  -6   1   9     2737.87     2722.96     31.68 o 
  -5   1   9      209.80      214.40      4.26 o 
  -4   1   9     5406.37     5395.78     60.28 o 
  -3   1   9       93.22       95.17      3.70 o 
  -2   1   9     3407.72     3556.53     37.78 o 
  -1   1   9      204.71      179.66      3.68 o 
   0   1   9     4405.59     4456.17     46.93 o 
   1   1   9      138.36      151.86      3.59 o 
   2   1   9     3118.02     3160.87     36.76 o 
   3   1   9      318.88      328.19      6.62 o 
   4   1   9      786.15      775.64     14.31 o 
   5   1   9       71.98       67.64      3.89 o 
   6   1   9     1882.29     1913.48     29.38 o 
   7   1   9        7.66       11.38      3.42 o 
   8   1   9      111.51      110.81      6.20 o 
   9   1   9       16.32       17.95      3.62 o 
  10   1   9      403.41      435.07     12.92 o 
  11   1   9       44.55       50.03      5.37 o 
 -17   2   9       14.18        7.59      7.99 o 
 -16   2   9      294.08      304.03      9.91 o 
 -15   2   9     1166.82     1151.18     22.90 o 
 -14   2   9      143.35      133.00      6.12 o 
 -13   2   9       53.72       63.53      4.42 o 
 -12   2   9     1445.10     1507.01     23.91 o 
 -11   2   9      151.37      138.58      5.04 o 
 -10   2   9      721.05      705.27     14.09 o 
  -9   2   9     1732.58     1652.01     24.78 o 
  -8   2   9      995.18      998.93     14.46 o 
  -7   2   9      644.73      657.60     10.56 o 
  -6   2   9     3926.00     4000.02     45.58 o 
  -5   2   9     5838.57     6253.47     69.70 o 
  -4   2   9      117.13      124.05      3.22 o 
  -3   2   9      326.20      262.25      4.44 o 
  -2   2   9     4395.55     4566.39     47.89 o 
  -1   2   9      887.61      929.28     12.23 o 
   0   2   9      580.78      556.00      8.15 o 
   1   2   9     1741.08     1752.66     23.19 o 
   2   2   9      261.77      272.25      5.90 o 
   3   2   9       20.06       19.43      1.89 o 
   4   2   9     1692.37     1702.10     23.67 o 
   5   2   9     3010.05     3074.60     43.97 o 
   6   2   9       38.20       28.21      3.40 o 
   7   2   9      109.20      121.83      5.32 o 
   8   2   9      662.74      657.18     13.76 o 
   9   2   9        1.00        6.20      2.83 o 
  10   2   9       14.46       15.20      3.80 o 
 -16   3   9       44.86       45.68      6.28 o 
 -15   3   9      148.01      132.50      6.59 o 
 -14   3   9      575.40      557.37     13.88 o 
 -13   3   9      178.69      183.62      7.14 o 
 -12   3   9       16.99       19.21      3.07 o 
 -11   3   9      536.14      534.18     15.48 o 
 -10   3   9       33.18       33.97      2.67 o 
  -9   3   9       27.49       22.10      2.23 o 
  -8   3   9     2017.54     2144.60     30.92 o 
  -7   3   9     3419.52     3512.13     44.13 o 
  -6   3   9      268.15      237.06      5.86 o 
  -5   3   9      209.25      192.97      6.28 o 
  -4   3   9     2176.83     2143.63     25.73 o 
  -3   3   9     3917.61     3903.75     44.60 o 
  -2   3   9      102.82      115.48      2.96 o 
  -1   3   9     1208.45     1153.38     28.39 o 
   0   3   9     2251.91     2386.55     28.44 o 
   1   3   9        7.45        9.39      1.49 o 
   2   3   9      867.33      859.20     12.25 o 
   3   3   9     1520.28     1548.37     21.88 o 
   4   3   9       73.24       81.40      3.71 o 
   5   3   9      423.95      410.25      8.63 o 
   6   3   9      589.00      559.76     11.94 o 
   7   3   9      780.93      783.37     15.34 o 
   8   3   9       54.58       54.92      4.08 o 
   9   3   9      182.35      175.00      6.87 o 
  10   3   9      278.72      264.82      9.90 o 
 -16   4   9      675.17      690.96     19.94 o 
 -15   4   9      113.73      112.63      7.60 o 
 -14   4   9        8.74        7.35      2.80 o 
 -13   4   9        0.73       -0.85      2.21 o 
 -12   4   9     1191.36     1204.23     20.58 o 
 -11   4   9      229.17      215.91      6.76 o 
 -10   4   9      318.40      293.86     13.71 o 
  -9   4   9      224.57      218.20      5.78 o 
  -8   4   9     2870.16     2911.29     37.72 o 
  -7   4   9      180.31      167.85      5.27 o 
  -6   4   9     3204.28     3326.63     42.19 o 
  -5   4   9       31.41       28.45      2.29 o 
  -4   4   9      597.31      513.90     10.84 o 
  -3   4   9      573.72      586.92      9.92 o 
  -2   4   9     5043.32     5175.70     58.27 o 
  -1   4   9        9.97        9.41      1.78 o 
   0   4   9      897.83      914.57     15.74 o 
   1   4   9       39.86       47.68      2.96 o 
   2   4   9     1629.82     1642.30     22.97 o 
   3   4   9        5.59        4.50      1.80 o 
   4   4   9     1395.15     1423.13     22.88 o 
   5   4   9       20.40       27.54      2.75 o 
   6   4   9      279.13      265.62      7.20 o 
   7   4   9       62.43       58.05      4.25 o 
   8   4   9     1133.75     1142.76     20.84 o 
   9   4   9        2.59        0.31      2.53 o 
 -15   5   9      308.22      289.45     12.13 o 
 -14   5   9       78.78       73.43      6.37 o 
 -13   5   9      676.88      675.76     14.23 o 
 -12   5   9        6.70        6.46      2.44 o 
 -11   5   9      805.70      805.61     15.49 o 
 -10   5   9       36.47       42.80      3.56 o 
  -9   5   9      678.82      677.44     13.38 o 
  -8   5   9       21.94       25.88      2.52 o 
  -7   5   9     2197.77     2231.09     30.03 o 
  -6   5   9       45.87       32.15      2.57 o 
  -5   5   9      167.77      150.70      4.64 o 
  -4   5   9       57.13       53.21      5.03 o 
  -3   5   9     2994.80     3010.24     39.64 o 
  -2   5   9        6.63        1.45      1.72 o 
  -1   5   9     1516.25     1571.85     21.88 o 
   0   5   9      124.48      123.35      4.84 o 
   1   5   9       87.45       82.48      4.14 o 
   2   5   9        2.03        1.99      2.20 o 
   3   5   9     2318.12     2329.25     34.73 o 
   4   5   9        7.62        7.30      2.16 o 
   5   5   9      285.08      285.19      7.48 o 
   6   5   9        1.20        0.05      2.10 o 
   7   5   9      619.25      602.75     12.19 o 
   8   5   9        0.57        3.06      2.68 o 
 -14   6   9       21.66       22.12      3.92 o 
 -13   6   9      330.84      306.32     10.40 o 
 -12   6   9      235.68      259.84      8.26 o 
 -11   6   9        6.33        9.64      2.79 o 
 -10   6   9      128.09      120.36      5.94 o 
  -9   6   9        6.13        8.89      2.58 o 
  -8   6   9     1612.69     1537.81     24.91 o 
  -7   6   9      108.95       95.81      4.53 o 
  -6   6   9     1057.47     1042.66     16.35 o 
  -5   6   9     1720.63     1709.59     31.58 o 
  -4   6   9      623.14      556.65     10.30 o 
  -3   6   9      470.21      462.94     10.04 o 
  -2   6   9     1017.28     1042.61     17.87 o 
  -1   6   9      288.28      279.58      8.60 o 
   0   6   9      196.76      189.83      7.09 o 
   1   6   9      210.56      198.20      6.54 o 
   2   6   9     1777.99     1759.74     28.06 o 
   3   6   9        6.14        9.60      2.53 o 
   4   6   9      916.87      933.75     18.00 o 
   5   6   9      414.39      402.86     10.31 o 
   6   6   9      224.27      223.74      7.64 o 
   7   6   9      501.07      497.36     12.18 o 
 -12   7   9       10.50       12.88      3.65 o 
 -11   7   9      330.96      326.22      9.58 o 
 -10   7   9      757.51      746.19     15.46 o 
  -9   7   9        8.17        8.16      2.61 o 
  -8   7   9      768.29      740.71     14.95 o 
  -7   7   9      540.19      525.11     11.81 o 
  -6   7   9      276.32      262.04      7.74 o 
  -5   7   9      290.83      279.29      7.15 o 
  -4   7   9      300.00      322.94      8.48 o 
  -3   7   9      353.70      348.00      8.78 o 
  -2   7   9        6.73        8.15      2.76 o 
  -1   7   9      468.29      479.52     12.44 o 
   0   7   9      657.91      629.81     14.92 o 
   1   7   9      150.41      147.15      7.93 o 
   2   7   9      754.67      804.06     18.02 o 
   3   7   9      750.54      765.69     15.65 o 
   4   7   9       72.17       71.43      6.36 o 
   5   7   9       93.24       92.89      5.45 o 
   6   7   9      117.42      131.62      6.33 o 
 -10   8   9       15.60       26.26      3.88 o 
  -9   8   9      776.02      783.33     22.60 o 
  -8   8   9       51.23       57.25      4.92 o 
  -7   8   9      164.55      160.30      6.49 o 
  -6   8   9       42.54       47.66      4.09 o 
  -5   8   9     1418.46     1397.44     31.00 o 
  -4   8   9       85.05       63.77      5.89 o 
  -3   8   9      217.25      228.75      8.52 o 
  -2   8   9      401.00      414.13     11.81 o 
  -1   8   9      293.38      264.91      9.20 o 
   0   8   9        0.53       -0.52      2.48 o 
   1   8   9      809.60      837.42     28.90 o 
   2   8   9      126.66      128.34     11.06 o 
   3   8   9       37.96       51.03     12.13 o 
  -6   9   9      259.70      252.30      9.47 o 
  -5   9   9        1.69        1.18      3.87 o 
  -4   9   9     1317.78     1413.24     74.87 o 
  -3   9   9        1.19       -1.83      3.01 o 
  -2   9   9       56.18       56.53      6.17 o 
  -1   9   9        4.91        7.96      3.45 o 
 -16   0  10      656.14      677.05     31.75 o 
 -14   0  10       29.91       31.55      4.07 o 
 -12   0  10     1059.42     1055.62     30.89 o 
 -10   0  10        3.14        6.73      2.32 o 
  -8   0  10     6423.39     6392.48    385.37 o 
  -6   0  10     1831.92     1731.28     32.81 o 
  -4   0  10     3764.63     3776.34     56.48 o 
  -2   0  10     8112.81     8312.94    120.87 o 
   0   0  10     1027.17     1008.52     17.72 o 
   2   0  10     4841.02     5156.45     89.32 o 
   4   0  10     1808.88     1833.16     45.08 o 
   6   0  10      535.91      525.68     18.32 o 
   8   0  10      795.92      778.39     25.08 o 
  10   0  10      108.78      112.09     17.99 o 
 -17   1  10      551.40      588.52     17.49 o 
 -16   1  10       45.72       51.49      4.59 o 
 -15   1  10       24.66       19.48      3.37 o 
 -14   1  10      146.90      135.16      6.25 o 
 -13   1  10     1094.08     1140.88     19.41 o 
 -12   1  10      159.97      161.78      6.50 o 
 -11   1  10     1243.91     1210.45     18.01 o 
 -10   1  10       53.65       46.79      4.19 o 
  -9   1  10     1485.70     1453.27     29.39 o 
  -8   1  10      949.36      961.09     17.85 o 
  -7   1  10     2938.21     2827.66    124.53 o 
  -6   1  10      998.81      978.11     13.01 o 
  -5   1  10      243.82      244.68      4.78 o 
  -4   1  10      661.94      644.88      9.31 o 
  -3   1  10     2521.72     2465.14     26.88 o 
  -2   1  10      202.77      204.58      4.01 o 
  -1   1  10      276.98      284.56      7.51 o 
   0   1  10       88.79       87.24      3.55 o 
   1   1  10     1088.07     1133.55     20.75 o 
   2   1  10      361.39      354.97      6.60 o 
   3   1  10     1214.36     1225.98     17.90 o 
   4   1  10      110.74      109.44      4.18 o 
   5   1  10       83.81       89.38      5.38 o 
   6   1  10      257.73      245.79      8.25 o 
   7   1  10     1129.35     1111.33     22.32 o 
   8   1  10       17.65       16.55      3.45 o 
   9   1  10        2.05        5.73      3.05 o 
  10   1  10       29.87       32.34      4.54 o 
 -17   2  10        4.70        4.93      3.76 o 
 -16   2  10      214.92      211.72      8.24 o 
 -15   2  10      143.68      138.32      8.52 o 
 -14   2  10      146.50      147.35      6.64 o 
 -13   2  10        2.52        2.21      2.39 o 
 -12   2  10      669.54      692.12     13.35 o 
 -11   2  10     1826.33     1805.57     27.67 o 
 -10   2  10      304.38      289.04      7.44 o 
  -9   2  10      915.04      858.99     15.29 o 
  -8   2  10     2431.51     2494.39     35.90 o 
  -7   2  10      967.08      965.34     16.31 o 
  -6   2  10      674.12      648.72      9.57 o 
  -5   2  10     2527.50     2518.30     29.80 o 
  -4   2  10     2517.17     2588.11     30.52 o 
  -3   2  10       49.85       43.36      2.24 o 
  -2   2  10     3626.73     3746.06     39.93 o 
  -1   2  10      935.26      957.03     11.98 o 
   0   2  10       52.12       59.80      3.68 o 
   1   2  10     1602.73     1639.41     22.19 o 
   2   2  10     1530.58     1578.78     20.23 o 
   3   2  10      169.55      178.72      6.45 o 
   4   2  10      741.27      705.31     13.44 o 
   5   2  10      372.93      343.19      9.87 o 
   6   2  10     1148.00     1124.13     19.77 o 
   7   2  10       94.03       98.66      5.10 o 
   8   2  10      452.34      470.01     12.95 o 
   9   2  10      212.61      222.50      9.04 o 
  10   2  10        0.38        0.89      3.06 o 
 -16   3  10      290.47      299.23     10.14 o 
 -15   3  10        4.39        1.45      2.57 o 
 -14   3  10      311.66      321.36      9.99 o 
 -13   3  10      618.48      614.35     14.55 o 
 -12   3  10      118.89      110.52      5.63 o 
 -11   3  10      226.91      218.56      6.62 o 
 -10   3  10     1633.19     1635.47     25.53 o 
  -9   3  10     1410.25     1455.15     20.75 o 
  -8   3  10      525.79      515.37     14.97 o 
  -7   3  10      508.89      498.63     14.20 o 
  -6   3  10     4424.81     4481.63     78.45 o 
  -5   3  10       37.78       51.75      3.59 o 
  -4   3  10      655.01      594.10     10.81 o 
  -3   3  10     3308.44     3253.68     40.82 o 
  -2   3  10        1.71        2.67      1.15 o 
  -1   3  10      465.40      466.31      8.83 o 
   0   3  10     2298.33     2280.46     27.65 o 
   1   3  10      194.20      202.05      5.72 o 
   2   3  10      560.09      540.86      9.82 o 
   3   3  10       19.12       18.45      2.53 o 
   4   3  10      661.06      685.15     12.07 o 
   5   3  10        2.07        1.13      2.04 o 
   6   3  10      526.33      488.99     11.22 o 
   7   3  10      121.22      115.55      5.43 o 
   8   3  10       98.21       98.43      5.39 o 
   9   3  10       23.99       17.35      3.85 o 
 -16   4  10        0.06       -1.06      4.03 o 
 -15   4  10      785.08      767.76     23.85 o 
 -14   4  10        1.51        3.73      2.61 o 
 -13   4  10      394.36      383.62     11.10 o 
 -12   4  10      109.41      109.00      6.41 o 
 -11   4  10     2778.23     2861.21     47.26 o 
 -10   4  10       82.18       84.82      4.44 o 
  -9   4  10      558.94      546.07     12.18 o 
  -8   4  10       35.49       37.54      3.19 o 
  -7   4  10      694.55      663.40     11.36 o 
  -6   4  10       20.18       17.38      2.13 o 
  -5   4  10     4786.77     4911.29     60.67 o 
  -4   4  10      149.80      130.07      4.68 o 
  -3   4  10      744.81      766.67     12.32 o 
  -2   4  10      751.16      726.53     13.15 o 
  -1   4  10     3693.32     3635.35     50.40 o 
   0   4  10      222.09      219.79      5.58 o 
   1   4  10      831.59      822.56     13.85 o 
   2   4  10        3.48        7.72      1.95 o 
   3   4  10      220.83      216.71      6.04 o 
   4   4  10       53.73       53.28      3.54 o 
   5   4  10     1685.92     1668.14     24.41 o 
   6   4  10      148.58      141.10      6.04 o 
   7   4  10        7.06        9.59      2.78 o 
   8   4  10      113.07      112.90      5.86 o 
 -15   5  10        1.68       -2.53      2.53 o 
 -14   5  10      639.96      666.50     17.53 o 
 -13   5  10       14.43       13.24      3.35 o 
 -12   5  10       45.78       48.23      4.46 o 
 -11   5  10      165.22      160.20      6.11 o 
 -10   5  10      624.73      626.36     12.94 o 
  -9   5  10      392.65      373.97      9.19 o 
  -8   5  10      266.78      280.69      7.75 o 
  -7   5  10        0.17       -0.40      1.53 o 
  -6   5  10     1537.36     1564.51     22.30 o 
  -5   5  10       54.73       49.44      3.04 o 
  -4   5  10      589.27      557.04     10.11 o 
  -3   5  10       34.47       33.74      2.88 o 
  -2   5  10      673.94      625.24     12.15 o 
  -1   5  10      158.46      146.65      5.25 o 
   0   5  10     1440.73     1454.35     26.27 o 
   1   5  10       85.83       91.15      4.50 o 
   2   5  10       11.62        9.70      2.35 o 
   3   5  10      134.40      120.86      5.28 o 
   4   5  10      588.08      558.14     12.15 o 
   5   5  10       55.05       55.51      4.35 o 
   6   5  10      460.47      434.95     10.88 o 
   7   5  10      209.44      201.24      8.52 o 
   8   5  10      264.94      254.15     19.20 o 
 -13   6  10      166.08      151.60      7.56 o 
 -12   6  10      344.03      352.29      9.88 o 
 -11   6  10      804.30      833.82     16.54 o 
 -10   6  10       43.01       35.05      3.68 o 
  -9   6  10     1233.73     1255.66     21.69 o 
  -8   6  10      267.64      263.63      7.78 o 
  -7   6  10      344.22      313.63      7.56 o 
  -6   6  10      127.28      116.02      4.57 o 
  -5   6  10     1848.77     1857.61     26.92 o 
  -4   6  10      681.76      626.23     12.49 o 
  -3   6  10       19.07       18.56      2.66 o 
  -2   6  10      469.86      467.29     12.63 o 
  -1   6  10     1286.37     1259.23     23.90 o 
   0   6  10        0.14       -0.17      2.23 o 
   1   6  10     1332.89     1372.40     25.90 o 
   2   6  10      209.56      206.48      8.52 o 
   3   6  10      149.67      142.81      6.00 o 
   4   6  10       28.00       29.08      4.46 o 
   5   6  10     1125.53     1108.28     22.64 o 
   6   6  10        6.63        8.54      3.29 o 
 -12   7  10       96.07       98.65      5.89 o 
 -11   7  10      122.65      112.77      5.98 o 
 -10   7  10      255.28      250.75      8.34 o 
  -9   7  10      527.74      513.27     12.03 o 
  -8   7  10        0.16        1.31      2.26 o 
  -7   7  10      866.58      866.67     18.43 o 
  -6   7  10      127.06      131.84      5.08 o 
  -5   7  10       22.31       15.15      2.75 o 
  -4   7  10      155.11      148.48      5.79 o 
  -3   7  10      232.85      211.54      7.90 o 
  -2   7  10      201.95      206.45      7.88 o 
  -1   7  10      545.77      572.15     14.18 o 
   0   7  10      498.39      485.27     12.83 o 
   1   7  10      243.38      252.64      9.01 o 
   2   7  10      173.72      161.75      7.46 o 
   3   7  10      507.73      538.28     14.24 o 
   4   7  10      232.30      251.67     10.85 o 
   5   7  10        9.00        5.44      3.21 o 
  -9   8  10       44.26       53.42      4.56 o 
  -8   8  10      776.91      829.55     16.83 o 
  -7   8  10       20.40       21.42      3.41 o 
  -6   8  10      470.25      478.88     14.95 o 
  -5   8  10      413.78      429.66     12.19 o 
  -4   8  10      887.36      872.09     19.10 o 
  -3   8  10       19.14       15.51      3.37 o 
  -2   8  10      284.33      304.72     21.13 o 
  -1   8  10      333.22      331.30     10.66 o 
   0   8  10       38.05       51.70      4.98 o 
   1   8  10       68.97       66.03      5.60 o 
   2   8  10      886.48      906.41     20.47 o 
 -17   0  11      396.03      478.52     26.57 o 
 -15   0  11      621.31      624.71     20.77 o 
 -13   0  11      123.01      116.27      9.15 o 
 -11   0  11     2506.66     2570.63     48.43 o 
  -9   0  11      467.29      457.69     12.41 o 
  -7   0  11     3017.21     3134.07     66.83 o 
  -5   0  11     1057.18     1006.81     25.57 o 
  -3   0  11      478.91      455.45     14.93 o 
  -1   0  11     1916.04     2061.44     71.74 o 
   1   0  11        3.84       13.07      6.02 o 
   3   0  11      873.90      862.45     19.52 o 
   5   0  11      565.82      537.94     14.66 o 
   7   0  11        9.02        6.47      4.34 o 
   9   0  11      651.80      694.18     24.32 o 
 -17   1  11      143.27      138.22      8.20 o 
 -16   1  11      944.45      960.05     20.45 o 
 -15   1  11       15.46       17.66      3.31 o 
 -14   1  11      164.53      176.14      6.34 o 
 -13   1  11       11.46        8.38      2.36 o 
 -12   1  11      660.73      683.68     13.33 o 
 -11   1  11      166.57      172.59      5.24 o 
 -10   1  11     2813.45     2800.82     36.68 o 
  -9   1  11      769.26      740.11     13.33 o 
  -8   1  11      782.71      756.32     17.05 o 
  -7   1  11     1030.42     1023.41     15.28 o 
  -6   1  11     3524.54     3686.41     46.36 o 
  -5   1  11       17.10       19.14      1.91 o 
  -4   1  11       38.64       32.10      2.79 o 
  -3   1  11      483.56      476.77      7.70 o 
  -2   1  11     2366.28     2451.89     40.11 o 
  -1   1  11      250.41      291.30      5.28 o 
   0   1  11     2366.20     2422.59     29.03 o 
   1   1  11      249.94      240.79      5.31 o 
   2   1  11       78.59       79.67      3.49 o 
   3   1  11      427.63      412.59      8.40 o 
   4   1  11     2548.73     2611.98     38.20 o 
   5   1  11       13.49       10.57      2.39 o 
   6   1  11        1.22       -2.04      2.04 o 
   7   1  11       35.26       34.49      4.25 o 
   8   1  11      597.35      619.55     24.38 o 
   9   1  11      322.23      312.41     11.94 o 
 -16   2  11        5.03        5.08      2.76 o 
 -15   2  11      313.47      303.69      9.82 o 
 -14   2  11      357.56      365.66     10.68 o 
 -13   2  11       11.21       17.28      2.82 o 
 -12   2  11      908.11      878.50     16.07 o 
 -11   2  11     1245.78     1249.22     20.76 o 
 -10   2  11     1119.57     1043.35     17.83 o 
  -9   2  11      877.53      856.85     18.60 o 
  -8   2  11      893.24      887.67     15.53 o 
  -7   2  11     2268.53     2325.51     33.83 o 
  -6   2  11        1.56        2.90      1.29 o 
  -5   2  11      625.52      613.88      9.33 o 
  -4   2  11      357.55      305.00      5.76 o 
  -3   2  11      143.48      146.63      7.23 o 
  -2   2  11     1678.01     1754.31     21.83 o 
  -1   2  11     1192.46     1185.68     15.66 o 
   0   2  11        1.24        2.01      1.27 o 
   1   2  11      544.56      532.95      8.82 o 
   2   2  11     1038.37     1002.02     14.44 o 
   3   2  11      442.74      441.41      9.82 o 
   4   2  11        4.53        6.08      2.16 o 
   5   2  11      372.63      358.14      9.18 o 
   6   2  11      271.85      274.24      8.08 o 
   7   2  11      155.77      153.82      6.76 o 
   8   2  11      116.26      122.68      6.85 o 
   9   2  11      165.43      168.12      8.05 o 
 -16   3  11      236.11      244.07      9.25 o 
 -15   3  11       87.58       99.35      5.91 o 
 -14   3  11       53.18       48.12      4.47 o 
 -13   3  11      314.43      322.74      9.92 o 
 -12   3  11      273.10      268.98      8.88 o 
 -11   3  11      364.78      336.94      8.54 o 
 -10   3  11      275.71      274.05     10.99 o 
  -9   3  11     2955.13     2963.15     47.43 o 
  -8   3  11      284.51      294.36      7.93 o 
  -7   3  11      921.17      908.70     14.17 o 
  -6   3  11     1039.21     1025.38     15.48 o 
  -5   3  11     1985.79     2093.34     27.91 o 
  -4   3  11      395.63      369.31      7.41 o 
  -3   3  11     1890.38     1890.56     25.48 o 
  -2   3  11      282.99      252.73      6.54 o 
  -1   3  11      390.64      351.27     11.94 o 
   0   3  11      176.49      167.60      4.90 o 
   1   3  11     1845.24     1865.74     25.07 o 
   2   3  11        5.32        4.51      1.84 o 
   3   3  11      126.07      131.94      6.22 o 
   4   3  11      248.37      242.73      7.25 o 
   5   3  11      444.70      438.81     10.43 o 
   6   3  11        1.57        2.50      2.20 o 
   7   3  11      383.21      375.31     10.05 o 
   8   3  11       55.44       65.57      4.85 o 
 -15   4  11      115.25      123.35      6.74 o 
 -14   4  11      875.56      859.09     24.42 o 
 -13   4  11      168.17      165.73      8.73 o 
 -12   4  11      612.54      588.36     14.44 o 
 -11   4  11       16.54       18.97      3.38 o 
 -10   4  11      555.18      531.06     11.47 o 
  -9   4  11      145.02      123.22      4.62 o 
  -8   4  11     1655.63     1638.15     34.45 o 
  -7   4  11      403.31      393.30      8.17 o 
  -6   4  11        7.97       16.22      2.12 o 
  -5   4  11       48.39       46.72      3.01 o 
  -4   4  11     1847.99     1821.37     25.02 o 
  -3   4  11      140.33      143.20      7.74 o 
  -2   4  11      759.34      764.34     13.95 o 
  -1   4  11      399.65      391.01      8.91 o 
   0   4  11        3.42        1.96      1.69 o 
   1   4  11        6.94        7.74      2.39 o 
   2   4  11     2220.15     2263.28     30.86 o 
   3   4  11       20.59       18.91      2.57 o 
   4   4  11        9.97        6.59      2.32 o 
   5   4  11       60.32       64.39      4.46 o 
   6   4  11      396.42      383.81     10.73 o 
   7   4  11       10.24       10.84      3.03 o 
 -14   5  11      230.79      232.72      9.21 o 
 -13   5  11     1177.94     1228.80     24.93 o 
 -12   5  11       69.57       62.14      5.02 o 
 -11   5  11      133.14      132.28      6.55 o 
 -10   5  11       18.47       16.35      3.09 o 
  -9   5  11      838.54      843.85     15.11 o 
  -8   5  11       42.60       42.48      3.18 o 
  -7   5  11      778.35      749.43     13.19 o 
  -6   5  11       24.06       23.92      2.49 o 
  -5   5  11     1100.24     1062.47     16.50 o 
  -4   5  11       18.22       15.11      2.21 o 
  -3   5  11     1836.62     1862.39     28.51 o 
  -2   5  11      125.97      121.10      5.04 o 
  -1   5  11        0.37       -1.67      1.94 o 
   0   5  11       71.88       71.10      4.72 o 
   1   5  11     1341.89     1341.97     25.24 o 
   2   5  11       41.74       45.32      4.18 o 
   3   5  11      104.94      106.00      5.73 o 
   4   5  11       73.60       71.32      4.58 o 
   5   5  11      822.60      836.42     16.49 o 
   6   5  11       17.76       19.29      3.68 o 
   7   5  11      980.27      965.07     29.65 o 
 -13   6  11        2.88        2.17      3.09 o 
 -12   6  11      105.10      133.18      7.24 o 
 -11   6  11      386.30      372.25     10.02 o 
 -10   6  11      533.99      532.17     12.24 o 
  -9   6  11      122.92      130.20     10.49 o 
  -8   6  11     1115.49     1122.63     21.98 o 
  -7   6  11      138.21      132.84      4.98 o 
  -6   6  11       28.24       27.09      2.80 o 
  -5   6  11      259.08      266.54      8.69 o 
  -4   6  11      943.02      928.25     16.80 o 
  -3   6  11        7.34        4.76      2.11 o 
  -2   6  11      159.78      155.71      6.62 o 
  -1   6  11      161.97      168.41      7.93 o 
   0   6  11       97.88       91.05      5.43 o 
   1   6  11      392.58      398.52     11.37 o 
   2   6  11      998.68      947.07     20.13 o 
   3   6  11       56.87       65.55      5.19 o 
   4   6  11        7.14        6.09      2.91 o 
   5   6  11        2.78        2.58      2.75 o 
 -11   7  11      112.55      105.44      5.95 o 
 -10   7  11      293.77      288.21      9.45 o 
  -9   7  11      464.20      460.35     17.24 o 
  -8   7  11       13.46        9.58      2.79 o 
  -7   7  11      224.32      224.93      7.49 o 
  -6   7  11      869.32      842.66     16.26 o 
  -5   7  11      127.87      124.66      5.55 o 
  -4   7  11       30.63       32.68      3.38 o 
  -3   7  11       38.13       38.78      4.09 o 
  -2   7  11        7.48        7.52      2.86 o 
  -1   7  11        6.56        4.68      2.61 o 
   0   7  11      652.45      633.24     15.57 o 
   1   7  11     1109.82     1136.92     23.41 o 
   2   7  11       80.92       82.72      5.91 o 
   3   7  11      101.97      103.21      7.59 o 
  -8   8  11       77.29       86.32      5.43 o 
  -7   8  11      382.99      389.47     14.84 o 
  -6   8  11        6.92        4.60      3.28 o 
  -5   8  11     1209.06     1272.78     25.28 o 
  -4   8  11      446.49      413.53     12.48 o 
  -3   8  11       70.89       63.39      5.14 o 
  -2   8  11       66.35       56.48      4.94 o 
  -1   8  11      606.26      637.58     20.29 o 
   0   8  11        8.13       11.77      3.47 o 
   1   8  11      149.28      140.65     13.94 o 
 -16   0  12        4.84       21.02      7.66 o 
 -14   0  12     2145.79     2262.67     54.72 o 
 -12   0  12      334.30      334.85     22.05 o 
 -10   0  12     1973.26     2009.20     43.47 o 
  -8   0  12     2836.92     2888.18     53.08 o 
  -6   0  12       49.29       51.25      4.27 o 
  -4   0  12     3193.94     3265.79     58.75 o 
  -2   0  12       59.21       73.92     11.87 o 
   0   0  12      996.20     1054.25     19.07 o 
   2   0  12      829.14      794.99     18.60 o 
   4   0  12      520.29      502.68     15.53 o 
   6   0  12      809.47      833.78     68.72 o 
   8   0  12      102.71      101.38      9.37 o 
 -17   1  12      173.07      183.65     11.71 o 
 -16   1  12       27.70       35.21      4.21 o 
 -15   1  12      568.25      595.32     19.95 o 
 -14   1  12        5.21        4.13      2.35 o 
 -13   1  12      232.17      227.12      7.13 o 
 -12   1  12      631.15      614.44     12.59 o 
 -11   1  12      528.74      531.50     13.25 o 
 -10   1  12       37.04       38.62      3.30 o 
  -9   1  12     1492.49     1530.85     21.84 o 
  -8   1  12      194.22      198.79      5.37 o 
  -7   1  12       30.09       28.66      2.39 o 
  -6   1  12      466.19      449.15      8.46 o 
  -5   1  12      168.25      176.24      5.17 o 
  -4   1  12      344.38      317.39      6.80 o 
  -3   1  12     2017.59     2022.07     24.81 o 
  -2   1  12      441.38      421.47      7.32 o 
  -1   1  12      140.29      161.46      4.35 o 
   0   1  12       77.02       78.94      3.33 o 
   1   1  12     1705.46     1698.82     21.73 o 
   2   1  12      118.77      111.31      4.21 o 
   3   1  12       55.51       59.63      3.88 o 
   4   1  12       24.31       30.34      3.16 o 
   5   1  12      812.56      834.27     15.93 o 
   6   1  12       17.91       11.85      3.70 o 
   7   1  12      228.92      237.78      8.92 o 
   8   1  12      144.08      151.64      7.65 o 
 -16   2  12       29.22       35.84      4.32 o 
 -15   2  12      354.95      344.72     10.67 o 
 -14   2  12      916.30      957.05     20.97 o 
 -13   2  12       33.82       26.79      3.21 o 
 -12   2  12      832.17      819.06     15.53 o 
 -11   2  12      626.01      593.59     22.10 o 
 -10   2  12     2343.12     2347.41     34.99 o 
  -9   2  12        1.41        0.13      1.84 o 
  -8   2  12      327.34      307.55      7.81 o 
  -7   2  12     1277.85     1272.82     20.60 o 
  -6   2  12       82.51       78.77      4.00 o 
  -5   2  12      435.22      408.95      7.99 o 
  -4   2  12     1323.77     1368.87     17.89 o 
  -3   2  12      141.46      130.17      3.83 o 
  -2   2  12      198.86      177.23      4.50 o 
  -1   2  12     1494.59     1555.44     21.84 o 
   0   2  12      910.64      917.83     14.45 o 
   1   2  12      307.99      294.54      6.27 o 
   2   2  12       34.02       32.18      2.54 o 
   3   2  12     1040.95     1040.39     18.17 o 
   4   2  12      276.49      266.76      7.81 o 
   5   2  12        0.68       -0.46      1.98 o 
   6   2  12      397.26      413.90     10.47 o 
   7   2  12       45.66       52.08      4.99 o 
   8   2  12       13.79        8.82      3.73 o 
 -16   3  12      294.09      311.37     10.58 o 
 -15   3  12      313.03      309.18     10.39 o 
 -14   3  12      101.10      107.77      6.18 o 
 -13   3  12       43.59       33.02      3.98 o 
 -12   3  12     1113.94     1118.73     19.76 o 
 -11   3  12       52.10       53.13      4.96 o 
 -10   3  12      234.57      222.43      6.92 o 
  -9   3  12      446.25      448.09     12.70 o 
  -8   3  12      993.07      945.98     18.24 o 
  -7   3  12       52.28       60.40      4.34 o 
  -6   3  12     1448.56     1476.46     25.17 o 
  -5   3  12      399.64      362.25      7.55 o 
  -4   3  12        0.06       -0.10      1.52 o 
  -3   3  12     1316.31     1324.92     19.14 o 
  -2   3  12      934.34      889.82     22.57 o 
  -1   3  12       72.24       76.32      3.73 o 
   0   3  12      160.52      143.39      4.75 o 
   1   3  12      249.17      244.74      6.96 o 
   2   3  12      474.46      499.61      9.83 o 
   3   3  12      312.24      288.06     10.88 o 
   4   3  12      292.93      282.53      8.14 o 
   5   3  12      256.97      245.81      7.75 o 
   6   3  12       68.50       74.28      4.80 o 
   7   3  12       99.10      107.40      6.49 o 
 -15   4  12      400.71      417.87     14.41 o 
 -14   4  12       64.75       61.35      5.23 o 
 -13   4  12      376.00      407.71     12.99 o 
 -12   4  12       57.08       67.58      5.27 o 
 -11   4  12     1854.67     1877.36     29.70 o 
 -10   4  12      108.55      107.05      5.11 o 
  -9   4  12       24.20       23.87      2.95 o 
  -8   4  12        0.61        0.86      1.89 o 
  -7   4  12     1010.11      998.87     15.78 o 
  -6   4  12        4.96        2.65      1.67 o 
  -5   4  12      826.58      802.47     13.23 o 
  -4   4  12      141.26      130.37      4.50 o 
  -3   4  12      297.59      300.54      7.73 o 
  -2   4  12       58.08       66.94      3.96 o 
  -1   4  12     2539.88     2560.70     37.47 o 
   0   4  12       45.82       40.01      3.82 o 
   1   4  12        3.60        0.60      2.09 o 
   2   4  12       48.33       40.92      3.99 o 
   3   4  12      983.12     1052.83     20.30 o 
   4   4  12        0.29       -1.55      2.17 o 
   5   4  12        4.59        6.60      2.64 o 
   6   4  12       31.43       33.33      3.74 o 
 -14   5  12       26.13       19.08      3.90 o 
 -13   5  12       77.89       71.97      5.60 o 
 -12   5  12      949.63      951.00     36.13 o 
 -11   5  12        4.10        6.16      2.79 o 
 -10   5  12      266.70      250.77     13.75 o 
  -9   5  12       98.45       85.73      5.34 o 
  -8   5  12      404.85      397.02      8.70 o 
  -7   5  12        4.21        6.26      1.93 o 
  -6   5  12      443.35      409.40      8.72 o 
  -5   5  12       47.84       41.85      3.06 o 
  -4   5  12        0.04        0.48      1.88 o 
  -3   5  12        1.82        2.08      2.03 o 
  -2   5  12     1997.58     2059.58     31.46 o 
  -1   5  12       12.40       12.67      3.02 o 
   0   5  12       50.49       56.28      4.59 o 
   1   5  12       14.32       11.46      2.88 o 
   2   5  12      293.63      285.72      9.36 o 
   3   5  12       92.10       89.32      5.55 o 
   4   5  12      356.68      353.34     11.03 o 
   5   5  12        0.13        0.91      3.18 o 
 -13   6  12      223.52      245.07     11.35 o 
 -12   6  12      116.69      108.45      6.63 o 
 -11   6  12      604.96      590.75     15.28 o 
 -10   6  12      169.10      160.44     10.56 o 
  -9   6  12       39.26       27.68      3.45 o 
  -8   6  12      389.35      395.42      8.99 o 
  -7   6  12      977.18      975.73     16.50 o 
  -6   6  12       12.17        9.12      2.30 o 
  -5   6  12      633.91      626.08     17.31 o 
  -4   6  12      294.68      270.08      7.79 o 
  -3   6  12      140.02      141.33      6.55 o 
  -2   6  12      159.49      147.93      6.71 o 
  -1   6  12      381.44      371.66     10.88 o 
   0   6  12       28.77       22.06      3.81 o 
   1   6  12      100.10       86.31      5.72 o 
   2   6  12       78.60       70.91      5.27 o 
   3   6  12      657.88      698.35     16.88 o 
   4   6  12       47.75       46.63      4.82 o 
 -11   7  12       70.58       61.38     10.95 o 
 -10   7  12       92.39       94.58      5.72 o 
  -9   7  12      629.12      640.02     14.11 o 
  -8   7  12      178.24      189.22      7.86 o 
  -7   7  12        1.86        1.37      2.33 o 
  -6   7  12      160.85      181.82      6.71 o 
  -5   7  12      367.81      363.57      9.70 o 
  -4   7  12       38.16       46.74      4.51 o 
  -3   7  12      227.52      217.18      8.31 o 
  -2   7  12      236.33      225.85      8.66 o 
  -1   7  12        2.80        2.50      3.68 o 
   0   7  12       70.99       67.51      7.02 o 
   1   7  12     1173.25     1209.66     24.95 o 
   2   7  12      261.98      269.60      9.99 o 
  -7   8  12       88.18       74.07      5.66 o 
  -6   8  12        4.25        5.10      2.89 o 
  -5   8  12       54.10       52.45      5.13 o 
  -4   8  12      652.07      644.56     16.16 o 
  -3   8  12      237.76      234.49     18.60 o 
  -2   8  12       15.71       16.28      3.73 o 
 -15   0  13       41.45       39.53      7.70 o 
 -13   0  13      358.42      348.96     14.43 o 
 -11   0  13      298.60      294.32     21.48 o 
  -9   0  13       40.20       50.13      4.58 o 
  -7   0  13     1653.73     1631.84     32.47 o 
  -5   0  13      976.74      878.00     19.64 o 
  -3   0  13      141.36      161.97      6.97 o 
  -1   0  13      204.52      180.25      7.45 o 
   1   0  13      600.04      613.55     15.51 o 
   3   0  13     1132.07     1192.38     26.11 o 
   5   0  13       44.26       47.03      7.59 o 
   7   0  13      691.55      710.16     33.32 o 
 -16   1  13      482.00      467.72     13.66 o 
 -15   1  13      202.86      201.65      7.39 o 
 -14   1  13      515.98      541.55     12.21 o 
 -13   1  13      118.08      109.27      5.24 o 
 -12   1  13     1216.75     1272.02     21.61 o 
 -11   1  13       23.74       22.17      2.86 o 
 -10   1  13       24.03       21.23      3.12 o 
  -9   1  13       62.55       60.06      3.48 o 
  -8   1  13     2487.80     2482.17     33.10 o 
  -7   1  13        2.26        3.89      1.72 o 
  -6   1  13      336.52      326.80      9.38 o 
  -5   1  13      151.42      157.06      6.21 o 
  -4   1  13       41.65       40.90      2.82 o 
  -3   1  13      317.21      311.70      6.96 o 
  -2   1  13     5056.88     5112.48     63.48 o 
  -1   1  13      287.34      297.39      6.81 o 
   0   1  13        0.20       -0.86      1.53 o 
   1   1  13       14.59       17.49      2.54 o 
   2   1  13     1303.58     1342.33     20.01 o 
   3   1  13        1.51        2.29      2.11 o 
   4   1  13      100.81      105.62      5.12 o 
   5   1  13       32.49       38.02      3.71 o 
   6   1  13      265.02      268.75      9.52 o 
   7   1  13       82.05       81.32      5.86 o 
 -16   2  13       57.71       57.53      5.24 o 
 -15   2  13       25.93       27.95      4.13 o 
 -14   2  13        6.70       10.76      3.03 o 
 -13   2  13      225.63      239.20     10.09 o 
 -12   2  13      209.11      205.28      6.95 o 
 -11   2  13      658.59      632.00     13.00 o 
 -10   2  13     1476.37     1494.83     27.06 o 
  -9   2  13        3.45        6.89      2.33 o 
  -8   2  13       34.90       22.89      2.71 o 
  -7   2  13      197.47      185.05      5.97 o 
  -6   2  13      458.24      458.78      9.99 o 
  -5   2  13        0.57       -0.81      1.75 o 
  -4   2  13      639.57      614.12     10.77 o 
  -3   2  13      434.07      432.41      9.30 o 
  -2   2  13        1.06        3.64      1.75 o 
  -1   2  13      307.84      281.87      6.69 o 
   0   2  13      968.10      994.62     15.69 o 
   1   2  13       91.82       80.22      3.93 o 
   2   2  13        0.19       -1.55      2.09 o 
   3   2  13      365.99      359.86      9.19 o 
   4   2  13      308.84      301.97     11.53 o 
   5   2  13      150.43      130.15      6.34 o 
   6   2  13       17.45       26.84      4.87 o 
   7   2  13      353.20      364.88     13.31 o 
 -15   3  13      697.37      666.26     16.48 o 
 -14   3  13      256.74      253.90      9.20 o 
 -13   3  13      307.02      309.09     15.36 o 
 -12   3  13      151.20      150.08      6.16 o 
 -11   3  13      275.13      269.07      8.78 o 
 -10   3  13       19.75       15.55      3.09 o 
  -9   3  13     1132.09     1115.35     19.35 o 
  -8   3  13     1396.17     1386.09     22.74 o 
  -7   3  13        0.63        1.07      1.88 o 
  -6   3  13      277.87      274.96      7.52 o 
  -5   3  13      950.28      951.11     16.72 o 
  -4   3  13       45.79       42.62      4.50 o 
  -3   3  13      336.67      326.57     10.60 o 
  -2   3  13      580.57      558.25     12.44 o 
  -1   3  13      427.47      432.54      9.79 o 
   0   3  13        5.12        6.36      2.18 o 
   1   3  13      523.02      531.41     11.41 o 
   2   3  13      384.50      375.26      9.46 o 
   3   3  13       74.08       78.06      5.17 o 
   4   3  13       65.93       62.27      4.93 o 
   5   3  13      352.81      376.90     10.04 o 
   6   3  13      135.66      157.68      6.71 o 
 -15   4  13       16.17       23.42      4.14 o 
 -14   4  13      727.65      773.33     18.31 o 
 -13   4  13       37.94       34.63      4.33 o 
 -12   4  13       88.01       91.00      5.84 o 
 -11   4  13       26.27       28.19      3.36 o 
 -10   4  13      433.06      449.98     11.87 o 
  -9   4  13        0.20        0.44      1.96 o 
  -8   4  13      121.11      110.93      5.12 o 
  -7   4  13        2.38        0.81      1.98 o 
  -6   4  13      599.06      605.28     12.46 o 
  -5   4  13        0.85       -0.61      1.60 o 
  -4   4  13     1640.13     1627.48     27.71 o 
  -3   4  13      182.97      183.94      6.85 o 
  -2   4  13       75.86       85.12      4.97 o 
  -1   4  13      106.68       89.43      4.52 o 
   0   4  13      972.75      978.80     19.96 o 
   1   4  13       56.64       45.59      4.19 o 
   2   4  13       26.77       23.33      3.65 o 
   3   4  13       73.35       72.29      6.01 o 
   4   4  13      518.03      525.76     15.99 o 
   5   4  13        0.80        2.70      2.76 o 
 -13   5  13       34.36       33.55      4.49 o 
 -12   5  13      129.68      125.12      7.84 o 
 -11   5  13      542.05      556.18     14.50 o 
 -10   5  13       20.83       22.89      3.29 o 
  -9   5  13     1282.22     1297.39     22.37 o 
  -8   5  13       61.82       54.55      4.09 o 
  -7   5  13        4.02        7.05      2.36 o 
  -6   5  13        3.58        6.10      2.07 o 
  -5   5  13      986.72      974.57     17.56 o 
  -4   5  13       33.99       32.20      3.29 o 
  -3   5  13       51.83       64.63      4.18 o 
  -2   5  13      150.27      135.93      9.47 o 
  -1   5  13      480.41      520.57     16.94 o 
   0   5  13       50.78       38.77      4.10 o 
   1   5  13      261.74      258.48      9.08 o 
   2   5  13        9.58        9.68      2.98 o 
   3   5  13      168.30      161.46      7.52 o 
   4   5  13        4.14        1.19      3.21 o 
 -12   6  13       30.41       26.92      4.51 o 
 -11   6  13       61.43       59.64      5.68 o 
 -10   6  13      597.97      587.27     15.12 o 
  -9   6  13      112.05       99.68      6.93 o 
  -8   6  13       91.39       95.10      5.15 o 
  -7   6  13      215.49      186.31      6.08 o 
  -6   6  13      200.55      178.54      6.53 o 
  -5   6  13        9.03        9.08      2.56 o 
  -4   6  13      204.52      201.58      6.94 o 
  -3   6  13      510.00      496.95     16.38 o 
  -2   6  13        4.75        1.94      2.59 o 
  -1   6  13        3.87        1.23      2.70 o 
   0   6  13      955.17      958.71     20.73 o 
   1   6  13        1.87       -2.46      2.49 o 
   2   6  13       19.95       29.99      6.49 o 
   3   6  13       32.48       42.38      5.49 o 
 -10   7  13       26.55       13.87      7.44 o 
  -9   7  13      208.26      207.15      8.86 o 
  -8   7  13      469.21      449.09     19.22 o 
  -7   7  13       46.95       49.47      5.12 o 
  -6   7  13      462.87      444.61     11.05 o 
  -5   7  13      503.48      491.56     11.74 o 
  -4   7  13        0.15       -0.38      2.66 o 
  -3   7  13        5.93        4.75      2.88 o 
  -2   7  13      262.68      268.99      9.73 o 
  -1   7  13      120.23      125.67      6.96 o 
   0   7  13       12.13       10.06      3.62 o 
 -16   0  14      668.08      698.80     34.09 o 
 -14   0  14      445.38      420.53     16.89 o 
 -12   0  14      331.10      353.02     24.31 o 
 -10   0  14      106.23      100.99      8.65 o 
  -8   0  14      218.27      191.92      9.80 o 
  -6   0  14      740.20      747.23     22.30 o 
  -4   0  14      353.26      398.48     11.64 o 
  -2   0  14     2846.31     2788.29     51.83 o 
   0   0  14        0.85        0.86      3.06 o 
   2   0  14      170.48      154.83      9.31 o 
   4   0  14      878.29      920.48     40.87 o 
   6   0  14      250.85      243.87     13.30 o 
 -16   1  14       33.76       30.20      4.86 o 
 -15   1  14      733.43      759.31     23.98 o 
 -14   1  14       26.77       26.19      3.40 o 
 -13   1  14        0.84        2.94      2.22 o 
 -12   1  14        0.08        0.01      2.18 o 
 -11   1  14     1335.95     1375.81     23.06 o 
 -10   1  14        5.38        7.39      2.36 o 
  -9   1  14      592.24      561.98     11.77 o 
  -8   1  14      695.21      647.26     11.59 o 
  -7   1  14      162.64      158.89      5.04 o 
  -6   1  14       58.27       43.34      3.04 o 
  -5   1  14     1825.11     1763.70     24.72 o 
  -4   1  14      128.21      127.53      4.95 o 
  -3   1  14      115.43       93.32      4.41 o 
  -2   1  14        7.28        6.58      2.21 o 
  -1   1  14     1431.65     1447.32     23.29 o 
   0   1  14       31.60       31.42      4.84 o 
   1   1  14       39.15       39.92      3.34 o 
   2   1  14      233.79      244.40      7.41 o 
   3   1  14      306.64      340.71     10.24 o 
   4   1  14        0.95        0.28      2.32 o 
   5   1  14      265.45      311.99     10.31 o 
   6   1  14       41.65       47.80      4.88 o 
 -15   2  14       23.52       21.84      3.75 o 
 -14   2  14       48.18       47.54      4.04 o 
 -13   2  14      510.46      515.69     12.26 o 
 -12   2  14       10.39       16.75      2.94 o 
 -11   2  14       84.53       82.03      5.22 o 
 -10   2  14      934.00      938.43     17.26 o 
  -9   2  14       47.99       46.35      3.67 o 
  -8   2  14        2.69        3.26      2.14 o 
  -7   2  14      439.20      404.98      9.52 o 
  -6   2  14      614.28      628.03     14.16 o 
  -5   2  14        6.69        6.77      2.12 o 
  -4   2  14       56.36       50.40      3.59 o 
  -3   2  14      854.89      874.79     15.84 o 
  -2   2  14      395.80      400.61     13.43 o 
  -1   2  14       10.78       12.65      2.62 o 
   0   2  14      331.98      361.40      8.16 o 
   1   2  14      143.54      137.18      5.56 o 
   2   2  14      127.56      116.07      5.99 o 
   3   2  14       55.58       62.41      4.83 o 
   4   2  14      497.30      505.41     13.37 o 
   5   2  14       13.82       13.85      3.36 o 
 -15   3  14      128.40      131.63      7.20 o 
 -14   3  14      275.60      283.02     10.00 o 
 -13   3  14       15.80       20.43      3.16 o 
 -12   3  14      769.88      769.87     15.51 o 
 -11   3  14      162.76      166.35      6.40 o 
 -10   3  14        5.37        6.16      2.43 o 
  -9   3  14       10.52       10.42      2.56 o 
  -8   3  14     1004.90     1018.48     18.26 o 
  -7   3  14       34.27       33.26      3.26 o 
  -6   3  14      108.26      105.02      4.98 o 
  -5   3  14      406.13      395.39      9.46 o 
  -4   3  14      590.12      586.46     16.45 o 
  -3   3  14       15.48       12.70      3.00 o 
  -2   3  14      609.25      583.02     12.14 o 
  -1   3  14      753.69      740.33     14.34 o 
   0   3  14      269.59      284.07      9.05 o 
   1   3  14        1.46       -0.26      2.23 o 
   2   3  14      437.99      473.38     17.36 o 
   3   3  14        1.62        3.87      2.71 o 
   4   3  14        3.23        3.89      2.69 o 
   5   3  14      163.47      167.52      7.76 o 
 -14   4  14        7.96       14.33      3.55 o 
 -13   4  14      818.95      830.35     19.22 o 
 -12   4  14       90.08       94.72      6.49 o 
 -11   4  14       13.34       12.17      3.07 o 
 -10   4  14      212.84      192.52      6.87 o 
  -9   4  14      390.34      384.79     12.20 o 
  -8   4  14       21.24       20.70      2.94 o 
  -7   4  14      363.55      366.82      9.38 o 
  -6   4  14       13.04       13.18      2.62 o 
  -5   4  14      134.71      131.76      6.30 o 
  -4   4  14      252.29      242.98      8.45 o 
  -3   4  14     1330.96     1366.35     22.76 o 
  -2   4  14       98.96       99.06      5.00 o 
  -1   4  14        9.47       11.05      3.17 o 
   0   4  14       13.50       12.49      2.99 o 
   1   4  14      439.32      438.26     16.03 o 
   2   4  14        0.25        0.53      2.58 o 
   3   4  14       55.04       68.11      6.38 o 
   4   4  14       18.61       18.78      4.18 o 
 -13   5  14        4.54        7.56      3.34 o 
 -12   5  14      559.87      552.17     14.88 o 
 -11   5  14       85.34       93.16      6.15 o 
 -10   5  14       74.66       78.84      5.58 o 
  -9   5  14       62.55       50.58      4.20 o 
  -8   5  14      795.68      813.07     16.10 o 
  -7   5  14       56.36       64.89      4.44 o 
  -6   5  14      180.93      164.50      9.54 o 
  -5   5  14       38.56       32.66      4.01 o 
  -4   5  14      357.92      392.74      9.87 o 
  -3   5  14       16.85       18.00      2.92 o 
  -2   5  14      401.27      392.79     11.31 o 
  -1   5  14       21.34       20.98      4.62 o 
   0   5  14      178.09      178.40      8.53 o 
   1   5  14        2.01        0.69      2.70 o 
   2   5  14      260.04      296.68     11.60 o 
   3   5  14        2.09        2.02      3.35 o 
 -11   6  14        4.63        3.65      3.21 o 
 -10   6  14       28.11       29.87      4.96 o 
  -9   6  14      757.34      762.31     15.88 o 
  -8   6  14       24.90       27.37      3.52 o 
  -7   6  14      147.47      149.90      7.14 o 
  -6   6  14      156.01      143.58      7.03 o 
  -5   6  14      107.73      113.70      5.54 o 
  -4   6  14        0.51        1.21      2.52 o 
  -3   6  14      410.78      393.75     16.72 o 
  -2   6  14       75.07       76.77      5.60 o 
  -1   6  14       14.09        9.94      3.41 o 
   0   6  14       45.84       49.10      6.51 o 
   1   6  14      687.57      733.50     17.84 o 
  -8   7  14      168.41      195.20     10.05 o 
  -7   7  14       77.59       95.08      6.23 o 
  -6   7  14      125.00      123.05      5.98 o 
  -5   7  14      252.65      231.12      9.17 o 
  -4   7  14       48.37       52.08      4.95 o 
  -3   7  14       41.63       34.32      4.44 o 
  -2   7  14       62.55       56.23      5.21 o 
 -15   0  15      244.22      245.27     13.90 o 
 -13   0  15      664.90      658.63     35.98 o 
 -11   0  15      104.26       85.81      7.69 o 
  -9   0  15     1914.58     1932.98     38.58 o 
  -7   0  15      427.98      400.89     15.34 o 
  -5   0  15      921.87      894.27     20.76 o 
  -3   0  15     1366.58     1344.84     28.38 o 
  -1   0  15      355.37      362.89     14.42 o 
   1   0  15      651.93      717.26     34.89 o 
   3   0  15       63.95       59.27     10.66 o 
   5   0  15      307.96      341.72     15.70 o 
 -15   1  15       65.24       73.02      5.56 o 
 -14   1  15      300.94      316.94     15.43 o 
 -13   1  15        0.14       -0.88      2.13 o 
 -12   1  15       82.33       76.50      4.67 o 
 -11   1  15        2.35        3.03      2.33 o 
 -10   1  15      219.87      222.55      7.13 o 
  -9   1  15        0.04        1.54      2.09 o 
  -8   1  15      449.80      455.76     11.28 o 
  -7   1  15      322.79      295.83      7.21 o 
  -6   1  15       91.44       91.15      6.16 o 
  -5   1  15      106.17       99.39      4.30 o 
  -4   1  15      197.28      223.37      6.85 o 
  -3   1  15       26.49       28.47      3.13 o 
  -2   1  15       34.68       31.58      3.24 o 
  -1   1  15        3.16        0.88      2.19 o 
   0   1  15      397.67      379.71     16.31 o 
   1   1  15       36.16       31.96      3.84 o 
   2   1  15      102.23      105.37      6.92 o 
   3   1  15       69.32       66.52      5.20 o 
   4   1  15      143.59      151.40      7.29 o 
   5   1  15      104.33      103.57      7.60 o 
 -15   2  15      130.82      138.46     10.11 o 
 -14   2  15        6.33        0.90      2.42 o 
 -13   2  15      354.97      359.32      9.79 o 
 -12   2  15      232.45      237.70      7.68 o 
 -11   2  15       45.03       38.61      3.67 o 
 -10   2  15      149.68      140.94      5.86 o 
  -9   2  15     1075.55     1080.62     19.25 o 
  -8   2  15       22.48       20.80      2.97 o 
  -7   2  15      119.15      107.74      5.03 o 
  -6   2  15      522.97      514.14     13.97 o 
  -5   2  15      470.95      460.78     10.36 o 
  -4   2  15        0.26        1.65      2.36 o 
  -3   2  15      377.08      366.11     10.39 o 
  -2   2  15      503.43      518.61     11.40 o 
  -1   2  15      146.80      152.70      5.99 o 
   0   2  15      283.24      268.78      8.89 o 
   1   2  15      521.97      551.97     24.65 o 
   2   2  15      112.47      111.34      7.02 o 
   3   2  15        6.58       10.74      3.23 o 
   4   2  15      126.53      152.33      7.38 o 
 -14   3  15      202.57      208.65      9.67 o 
 -13   3  15        6.61        1.39      2.26 o 
 -12   3  15        2.13        1.69      2.33 o 
 -11   3  15      655.54      648.78     18.16 o 
 -10   3  15       42.18       46.75      4.20 o 
  -9   3  15       26.90       27.78      3.29 o 
  -8   3  15      107.04       99.84      5.06 o 
  -7   3  15      763.82      749.38     14.81 o 
  -6   3  15       99.16       95.57      4.90 o 
  -5   3  15        5.66        3.34      3.74 o 
  -4   3  15      547.85      551.85     13.65 o 
  -3   3  15      170.73      184.43      7.40 o 
  -2   3  15        6.28        6.29      3.00 o 
  -1   3  15      243.37      251.05      8.77 o 
   0   3  15       13.83       12.85      3.23 o 
   1   3  15       22.78       28.90      7.12 o 
   2   3  15       91.18       90.28      6.66 o 
   3   3  15      164.45      176.91      7.85 o 
   4   3  15        4.98        4.60      3.12 o 
 -13   4  15        0.52        2.24      3.19 o 
 -12   4  15      623.36      624.60     22.80 o 
 -11   4  15        2.85        2.47      2.56 o 
 -10   4  15      111.86      104.96      5.30 o 
  -9   4  15      102.31       98.31      5.25 o 
  -8   4  15       11.66       16.16      2.86 o 
  -7   4  15        4.30        3.40      2.33 o 
  -6   4  15     1105.06     1162.05     30.52 o 
  -5   4  15        6.92        6.25      2.85 o 
  -4   4  15        3.74        6.08      2.90 o 
  -3   4  15        2.20        4.88      2.70 o 
  -2   4  15      744.76      767.03     17.31 o 
  -1   4  15       91.80       89.52      5.69 o 
   0   4  15      178.67      181.98     10.91 o 
   1   4  15        9.62        6.63      3.44 o 
   2   4  15      278.64      269.34     15.55 o 
   3   4  15        3.46        1.92      3.17 o 
 -12   5  15        3.67        2.56      3.11 o 
 -11   5  15      443.88      457.23     13.23 o 
 -10   5  15      145.68      141.67      6.35 o 
  -9   5  15      165.33      159.30      6.59 o 
  -8   5  15       15.40       17.99      3.13 o 
  -7   5  15      366.33      362.05     11.05 o 
  -6   5  15        0.12       -2.19      2.19 o 
  -5   5  15       43.70       40.56      4.31 o 
  -4   5  15        5.01        4.43      3.79 o 
  -3   5  15      399.57      408.79     14.11 o 
  -2   5  15       36.51       29.77      4.39 o 
  -1   5  15      170.17      181.07      7.99 o 
   0   5  15        6.12        3.63      3.02 o 
   1   5  15        7.27        2.39      4.03 o 
 -10   6  15      101.17      119.16     12.34 o 
  -9   6  15       32.62       22.88      4.03 o 
  -8   6  15      145.89      155.39     12.10 o 
  -7   6  15      107.01       91.28      6.38 o 
  -6   6  15      598.45      576.06     14.99 o 
  -5   6  15       86.03      101.69      9.45 o 
  -4   6  15       20.95       16.35      4.29 o 
  -3   6  15       79.43       84.68      6.05 o 
  -2   6  15      107.49      131.60      6.99 o 
  -1   6  15       15.79       17.22      3.86 o 
 -14   0  16       28.11       38.76      6.47 o 
 -12   0  16      901.56      902.95     27.69 o 
 -10   0  16        0.05       -2.56      3.54 o 
  -8   0  16      786.91      804.26     19.79 o 
  -6   0  16      357.80      333.92     11.15 o 
  -4   0  16      110.15      109.50      8.45 o 
  -2   0  16       57.12       71.69     10.47 o 
   0   0  16       78.97       81.55      7.33 o 
   2   0  16      241.42      295.40     31.20 o 
 -15   1  16       51.44       45.33     10.00 o 
 -14   1  16       20.50       27.21      5.98 o 
 -13   1  16       67.96       81.85      5.02 o 
 -12   1  16       34.10       32.83      3.60 o 
 -11   1  16      334.87      291.32      9.61 o 
 -10   1  16        6.52        5.04      2.56 o 
  -9   1  16       10.35       15.98      2.93 o 
  -8   1  16       97.28       92.49      4.88 o 
  -7   1  16      477.97      505.07     11.34 o 
  -6   1  16       70.67       64.36      4.15 o 
  -5   1  16       13.50        9.69      2.30 o 
  -4   1  16      215.22      205.33      6.93 o 
  -3   1  16      906.01      896.48     16.70 o 
  -2   1  16      119.62      112.52      5.99 o 
  -1   1  16      163.40      156.74     10.38 o 
   0   1  16       20.86       18.13      3.38 o 
   1   1  16       79.90       78.08      5.41 o 
   2   1  16       76.50       69.41      6.21 o 
   3   1  16      646.37      683.40     31.76 o 
 -14   2  16       76.88       81.24      5.14 o 
 -13   2  16      141.64      123.97      5.96 o 
 -12   2  16      649.00      649.04     14.08 o 
 -11   2  16      209.55      204.82      7.22 o 
 -10   2  16        6.44        6.28      2.48 o 
  -9   2  16      201.33      206.79      7.10 o 
  -8   2  16      238.95      246.93      7.61 o 
  -7   2  16       13.41       12.05      2.66 o 
  -6   2  16       83.94       68.31      4.28 o 
  -5   2  16      211.85      215.71      8.93 o 
  -4   2  16      232.20      230.55      8.43 o 
  -3   2  16       35.13       27.83      3.75 o 
  -2   2  16      191.78      195.71     10.19 o 
  -1   2  16      216.99      216.32      9.62 o 
   0   2  16        0.39        2.93      3.16 o 
   1   2  16      376.20      385.67     13.40 o 
   2   2  16       22.43       32.17      4.92 o 
   3   2  16       45.89       44.93      5.57 o 
 -13   3  16       50.41       50.47      4.33 o 
 -12   3  16       60.99       54.57      4.45 o 
 -11   3  16      126.45      113.69      6.35 o 
 -10   3  16      326.15      337.75      9.43 o 
  -9   3  16      108.59      121.10      7.45 o 
  -8   3  16       81.09       82.11      4.85 o 
  -7   3  16       72.05       64.93      4.46 o 
  -6   3  16      338.20      352.75     10.71 o 
  -5   3  16       12.17       10.45      3.11 o 
  -4   3  16      210.85      203.28     12.10 o 
  -3   3  16      232.49      237.66      8.72 o 
  -2   3  16       15.56       18.56      3.50 o 
  -1   3  16       50.38       60.90      6.11 o 
   0   3  16      147.88      187.16     11.38 o 
   1   3  16      115.17      108.82      9.36 o 
   2   3  16       53.75       60.24      7.43 o 
 -12   4  16        1.81        5.83      2.79 o 
 -11   4  16       92.50      104.35      6.35 o 
 -10   4  16        0.09        2.91      2.50 o 
  -9   4  16      348.50      354.96      9.85 o 
  -8   4  16       20.67       21.40      3.34 o 
  -7   4  16        1.29        2.92      2.65 o 
  -6   4  16        0.75        0.18      2.49 o 
  -5   4  16      631.99      657.60     15.96 o 
  -4   4  16       11.84       13.87      3.38 o 
  -3   4  16       42.00       36.49      5.90 o 
  -2   4  16       36.78       35.64      5.12 o 
  -1   4  16      252.86      251.64     11.02 o 
   0   4  16        0.18        3.71      4.25 o 
   1   4  16      420.80      447.41     19.25 o 
 -11   5  16        3.75        7.52      6.64 o 
 -10   5  16      366.63      374.63     10.45 o 
  -9   5  16       89.75       82.72      5.29 o 
  -8   5  16      105.52      106.36      6.45 o 
  -7   5  16        0.21        0.11      2.55 o 
  -6   5  16       93.05      109.10      6.41 o 
  -5   5  16        1.46        3.16      2.86 o 
  -4   5  16      230.08      215.95     10.00 o 
  -3   5  16        0.01        3.91      3.58 o 
  -2   5  16      165.31      154.98      8.90 o 
  -1   5  16        6.27        8.09      4.31 o 
  -6   6  16       69.03       64.03      9.70 o 
  -5   6  16      272.53      291.31     12.34 o 
 -13   0  17       70.94       58.40     15.04 o 
 -11   0  17       76.59       86.45      8.04 o 
  -9   0  17      484.78      448.76     39.52 o 
  -7   0  17      368.77      378.15     12.37 o 
  -5   0  17      374.92      379.08     12.42 o 
  -3   0  17        6.43        2.24      3.64 o 
  -1   0  17        1.25       11.43      4.37 o 
   1   0  17      138.60      130.73      9.93 o 
 -14   1  17        5.96        5.14      3.09 o 
 -13   1  17       54.83       57.39      7.46 o 
 -12   1  17       33.74       41.48      4.06 o 
 -11   1  17       24.19       20.32      3.25 o 
 -10   1  17      533.09      560.26     12.65 o 
  -9   1  17       87.20       97.55      5.26 o 
  -8   1  17      133.86      128.65      5.73 o 
  -7   1  17       70.45       66.12      4.43 o 
  -6   1  17      176.67      200.03      6.86 o 
  -5   1  17        2.71        6.03      2.63 o 
  -4   1  17      120.71      116.81      5.47 o 
  -3   1  17       60.08       54.31      4.67 o 
  -2   1  17      423.48      397.45     11.46 o 
  -1   1  17        0.63       -0.72      2.34 o 
   0   1  17      630.22      666.00     16.14 o 
   1   1  17       53.78       41.90      9.49 o 
 -13   2  17       77.26       66.56      4.88 o 
 -12   2  17       30.08       22.25      3.58 o 
 -11   2  17      347.56      334.68     10.62 o 
 -10   2  17       21.12       22.82      3.43 o 
  -9   2  17      223.48      206.66      7.30 o 
  -8   2  17      182.61      191.26      6.91 o 
  -7   2  17       65.14       73.96      4.54 o 
  -6   2  17       11.92       13.29      3.10 o 
  -5   2  17       38.38       42.18      4.34 o 
  -4   2  17       63.82       59.95      4.87 o 
  -3   2  17        3.43       -1.61      2.55 o 
  -2   2  17      193.45      180.65     11.59 o 
  -1   2  17      122.82      138.04     10.34 o 
   0   2  17        2.07       -1.97      3.98 o 
   1   2  17      113.63      121.11      8.06 o 
 -12   3  17       10.88       12.98      3.10 o 
 -11   3  17      123.59      101.53      8.09 o 
 -10   3  17       28.22       38.63      3.93 o 
  -9   3  17      283.77      276.20     11.27 o 
  -8   3  17       89.66       94.41      5.21 o 
  -7   3  17      287.12      272.10     16.18 o 
  -6   3  17      158.20      164.30      7.49 o 
  -5   3  17      104.82      109.21      6.35 o 
  -4   3  17       80.32       72.15      5.54 o 
  -3   3  17      204.69      223.79     12.86 o 
  -2   3  17      104.56      114.88      7.37 o 
  -1   3  17       32.75       38.87      6.84 o 
   0   3  17       39.27       46.88      7.21 o 
 -11   4  17        5.40        2.91      2.67 o 
 -10   4  17        0.07        1.21      2.65 o 
  -9   4  17       10.75        9.67      2.93 o 
  -8   4  17      265.15      252.76      9.40 o 
  -7   4  17        8.53        7.75      3.11 o 
  -6   4  17        0.10        6.85      2.98 o 
  -5   4  17       28.44       25.65      4.12 o 
  -4   4  17      258.88      273.56      9.89 o 
  -3   4  17       26.57       29.47      5.19 o 
  -2   4  17      250.00      265.20     11.72 o 
  -1   4  17       45.85       43.85      7.04 o 
  -8   5  17       41.53       44.14      4.91 o 
  -7   5  17      165.42      167.18      8.08 o 
  -6   5  17        7.86        8.41      3.25 o 
  -5   5  17       57.26       55.81      5.10 o 
  -4   5  17       16.17       14.66      4.38 o 
 -12   0  18      174.01      160.07     11.04 o 
 -10   0  18        1.36        3.47     12.15 o 
  -8   0  18      469.90      445.42     17.34 o 
  -6   0  18       17.95       16.76      3.91 o 
  -4   0  18      172.09      211.45     11.82 o 
  -2   0  18        1.32        3.44      4.31 o 
   0   0  18       22.50       31.76      6.42 o 
 -12   1  18       13.54       11.92      3.48 o 
 -11   1  18      188.82      183.76      7.16 o 
 -10   1  18        1.39        1.93      2.44 o 
  -9   1  18      304.06      319.47      9.20 o 
  -8   1  18       53.97       48.36      4.22 o 
  -7   1  18        3.24        5.47      2.40 o 
  -6   1  18       46.04       53.12      4.69 o 
  -5   1  18      194.78      190.04     10.64 o 
  -4   1  18       23.09       23.92      4.50 o 
  -3   1  18      692.22      683.15     19.06 o 
  -2   1  18       40.65       46.51      4.77 o 
  -1   1  18       89.08       99.97      6.47 o 
 -12   2  18      175.87      163.04      6.99 o 
 -11   2  18       90.05       90.83      8.88 o 
 -10   2  18       55.77       71.01      4.90 o 
  -9   2  18        3.79        2.48      2.45 o 
  -8   2  18       72.03       73.76      4.90 o 
  -7   2  18      102.02      114.49      8.36 o 
  -6   2  18        0.44        0.32      2.75 o 
  -5   2  18       83.26       84.72      6.12 o 
  -4   2  18       88.68      102.13      6.48 o 
  -3   2  18       41.10       36.18      4.98 o 
  -2   2  18       96.47       94.43      8.96 o 
  -1   2  18      187.14      218.78     13.08 o 
 -11   3  18        0.77        6.09      9.67 o 
 -10   3  18      175.87      172.53      7.10 o 
  -9   3  18      130.07      145.06      7.36 o 
  -8   3  18      138.39      138.09      7.27 o 
  -7   3  18        5.12        4.12      2.92 o 
  -6   3  18      144.49      147.14      7.31 o 
  -5   3  18       82.78       93.80     12.02 o 
  -4   3  18        1.80        1.38      2.95 o 
  -3   3  18       69.72       77.40      6.20 o 
  -2   3  18      171.24      203.04     12.62 o 
  -8   4  18        0.14        4.34      3.19 o 
  -7   4  18      104.09      118.66     12.30 o 
  -6   4  18        1.77        5.14      2.99 o 
  -5   4  18      176.90      171.72      8.30 o 
 -11   0  19      162.85      185.39     11.64 o 
  -9   0  19      182.77      197.12     27.19 o 
  -7   0  19      317.51      314.28     24.85 o 
  -5   0  19        1.05       10.17      4.75 o 
  -3   0  19      438.89      442.16     18.14 o 
 -10   1  19       82.29       71.21      5.52 o 
  -9   1  19       51.19       42.05      4.15 o 
  -8   1  19       96.36      112.21      5.77 o 
  -7   1  19       14.06       17.28      3.64 o 
  -6   1  19      178.30      208.46      8.53 o 
  -5   1  19       41.56       47.05      5.63 o 
  -4   1  19       27.12       17.13      4.53 o 
  -3   1  19       17.05       26.16      4.91 o 
  -9   2  19      103.75      101.81      5.72 o 
  -8   2  19       37.24       33.95      4.51 o 
  -7   2  19      189.02      209.13      8.75 o 
  -6   2  19       50.26       53.95      5.15 o 
  -5   2  19        3.15        8.14      3.47 o 
  -4   2  19       93.30      101.06      7.63 o 
                                                 
